# Supplementary material for: Colorectal cancer derived organotypic spheroids maintain essential tissue characteristics but adapt their metabolism in culture
Source: Proteome Sci. 2014 Jul 11;12:39. doi: 10.1186/1477-5956-12-39 (PMC4114130; doi:10.1186/1477-5956-12-39)
Supplement: Additional file 1 — Figure 1A. Average spheroid size depending on the time in culture. Figure 1B. Proliferation Index of colorectal tumors and corresponding spheroids. [file 1477-5956-12-39-S1.zip]

Archive with 2 entries (2 files):
- 2870410651112261_add1a.tiff
- 2870410651112261_add1b.tiff
