# Supplementary material for: Colorectal cancer derived organotypic spheroids maintain essential tissue characteristics but adapt their metabolism in culture
Source: Proteome Sci. 2014 Jul 11;12:39. doi: 10.1186/1477-5956-12-39 (PMC4114130; doi:10.1186/1477-5956-12-39)
Supplement: Additional file 4: Table S1 — Up-regulated nodes deleted from Figure 5 (Acute phase/coaggulation/complement cascade associated). [file 1477-5956-12-39-S4.xls]

## Sheet: Supplementary Table 1
Additional file 4: Table S1 - Up-regulated nodes deleted from Figure 4 (Acute phase/coaggulation/complement cascade associated)
A1BG
ALB
APCS
APOA1
C3
C4A
C4B
CFB
FGA
FN1
HP
HPX
IGHG2
IGHM
IGKV1-5
IGKV3-20
IGKV4-1
IGL@
ITIH2
ITIH4
SERPINA1
SERPINA3
SERPINF1
TF
THBS1
TTR
