# Supplementary material for: Colorectal cancer derived organotypic spheroids maintain essential tissue characteristics but adapt their metabolism in culture
Source: Proteome Sci. 2014 Jul 11;12:39. doi: 10.1186/1477-5956-12-39 (PMC4114130; doi:10.1186/1477-5956-12-39)
Supplement: Additional file 5: Table S2 — Comparison of parental CRC tissue (CRC) vs derived spheroids (SPH) (paired samples) - All Data. [file 1477-5956-12-39-S5.xls]

## Sheet: Supplementary Table 2
Additional file 5: Table S2 - Comparison of parental CRC tissue (CRC) vs derived spheroids (SPH) (paired samples) - All Data
Gene Symbol (HGNC 19Jun2012)	Protein Name	IPI Accession	UniProt Accession	Raw Spectral Counts						Normalized Spectral Counts						Overall Fold Change	P value
				CRC1	CRC2	CRC3	SPH1	SPH2	SPH3	CRC1	CRC2	CRC3	SPH1	SPH2	SPH3
HPX	Hemopexin	IPI00022488	P02790	0	0	0	10	7	13	0	0	0	9.26832	7.51101	12.7434	unique (SPH)	5.49413e-08
CFB	Complement factor B	IPI00019591	Q53F89	0	0	0	4	3	14	0	0	0	3.70733	3.219	13.7237	unique (SPH)	5.16912e-06
SNRPD2	Small nuclear ribonucleoprotein D2 polypeptide 16.5kDa	IPI00017963	P62316	0	0	0	3	2	5	0	0	0	2.78049	2.146	4.90131	unique (SPH)	0.00168791
A1BG	Alpha-1-B glycoprotein	IPI00022895	P04217	0	0	0	3	2	5	0	0	0	2.78049	2.146	4.90131	unique (SPH)	0.00168791
AIMP1	Aminoacyl tRNA synthetase complex-interacting multifunctional protein 1	IPI00006252	Q12904	0	0	0	5	3	2	0	0	0	4.63416	3.219	1.96052	unique (SPH)	0.00173268
PDLIM3	PDZ and LIM domain 3	IPI00004471	Q53GG5	0	0	0	3	2	2	0	0	0	2.78049	2.146	1.96052	unique (SPH)	0.00876264
C4A	Complement component 4A (Rodgers blood group)	IPI00032258	P0C0L4	0	0	0	7	1	16	0	0	0	6.48782	1.073	15.6842	unique (SPH)	9.96262e-07
EPB41L2	Erythrocyte membrane protein band 4.1-like 2	IPI00015973	O43491	0	0	0	8	1	12	0	0	0	7.41465	1.073	11.7631	unique (SPH)	4.71065e-06
TTR	Transthyretin	IPI00022432	P02766	0	0	0	2	1	10	0	0	0	1.85366	1.073	9.80262	unique (SPH)	0.000326386
PARP1	Poly (ADP-ribose) polymerase 1	IPI00449049	P09874	0	0	0	7	1	3	0	0	0	6.48782	1.073	2.94079	unique (SPH)	0.000926807
CBX5	Chromobox homolog 5	IPI00024662	P45973	0	0	0	2	1	3	0	0	0	1.85366	1.073	2.94079	unique (SPH)	0.0148669
ITIH4	Inter-alpha-trypsin inhibitor heavy chain family, member 4	IPI00218192	Q14624	0	0	0	2	1	3	0	0	0	1.85366	1.073	2.94079	unique (SPH)	0.0148669
MGST3	Microsomal glutathione S-transferase 3	IPI00024266	O14880	0	0	0	2	1	2	0	0	0	1.85366	1.073	1.96052	unique (SPH)	0.0263131
PYCARD	PYD and CARD domain containing	IPI00001699	Q9ULZ3	0	0	0	2	1	2	0	0	0	1.85366	1.073	1.96052	unique (SPH)	0.0263131
ITIH2	Inter-alpha-trypsin inhibitor heavy chain 2	IPI00305461	P19823	0	0	0	2	2	1	0	0	0	1.85366	2.146	0.980262	unique (SPH)	0.0273756
CSRP2	Cysteine and glycine-rich protein 2	IPI00002824	Q16527	0	0	0	1	3	3	0	0	0	0.926832	3.219	2.94079	unique (SPH)	0.00920696
C4B	Complement component 4B (Chido blood group)	IPI00418163	Q6U2F8	0	0	0	1	1	4	0	0	0	0.926832	1.073	3.92105	unique (SPH)	0.0149517
RAP1A	RAP1A, member of RAS oncogene family	IPI00019345	P62834	0	0	0	1	3	2	0	0	0	0.926832	3.219	1.96052	unique (SPH)	0.0161581
FBN1	Fibrillin 1	IPI00328113	P35555	0	0	0	7	0	14	0	0	0	6.48782	0	13.7237	unique (SPH)	4.56464e-06
CFH	Complement factor H	IPI00029739	P08603	0	0	0	3	0	16	0	0	0	2.78049	0	15.6842	unique (SPH)	1.32206e-05
HP	Haptoglobin	IPI00641737	P00738	0	0	0	0	5	8	0	0	0	0	5.36501	7.84209	unique (SPH)	0.000382062
AP2B1	Adaptor-related protein complex 2, beta 1 subunit	IPI00220991	P63010	0	0	0	5	0	3	0	0	0	4.63416	0	2.94079	unique (SPH)	0.00461126
PALLD	Palladin, cytoskeletal associated protein	IPI00292009	Q8WX93	0	0	0	5	0	2	0	0	0	4.63416	0	1.96052	unique (SPH)	0.00801973
HNRNPUL1	Heterogeneous nuclear ribonucleoprotein U-like 1	IPI00013070	Q9BUJ2	0	0	0	4	0	3	0	0	0	3.70733	0	2.94079	unique (SPH)	0.00806655
AGT	Angiotensinogen (serpin peptidase inhibitor, clade A, member 8)	IPI00032220	P01019	0	0	0	3	0	4	0	0	0	2.78049	0	3.92105	unique (SPH)	0.00811287
CFHR1	Complement factor H-related 1	IPI00011264	Q03591	0	0	0	2	0	5	0	0	0	1.85366	0	4.90131	unique (SPH)	0.00815867
APOA4	Apolipoprotein A-IV	IPI00304273	P06727	0	0	0	1	0	6	0	0	0	0.926832	0	5.88157	unique (SPH)	0.00820396
VCAN	Versican	IPI00009802	P13611	0	0	0	0	6	1	0	0	0	0	6.43801	0.980262	unique (SPH)	0.0103675
LPP	LIM domain containing preferred translocation partner in lipoma	IPI00023704	Q93052	0	0	0	5	1	0	0	0	0	4.63416	1.073	0	unique (SPH)	0.0146069
LCN15	Lipocalin 15	IPI00399139	Q6UWW0	0	0	0	0	2	4	0	0	0	0	2.146	3.92105	unique (SPH)	0.0156328
PREP	Prolyl endopeptidase	IPI00008164	P48147	0	0	0	4	0	1	0	0	0	3.70733	0	0.980262	unique (SPH)	0.0249838
SAMHD1	SAM domain and HD domain 1	IPI00294739	Q9Y3Z3	0	0	0	4	0	1	0	0	0	3.70733	0	0.980262	unique (SPH)	0.0249838
SF3B1	Splicing factor 3b, subunit 1, 155kDa	IPI00026089	O75533	0	0	0	3	0	2	0	0	0	2.78049	0	1.96052	unique (SPH)	0.0251347
PALLD	Palladin, cytoskeletal associated protein	IPI00383645	Q7L8P5	0	0	0	3	0	2	0	0	0	2.78049	0	1.96052	unique (SPH)	0.0251347
CLEC3B	C-type lectin domain family 3, member B	IPI00009028	P05452	0	0	0	0	2	3	0	0	0	0	2.146	2.94079	unique (SPH)	0.0276956
GTF2I	General transcription factor IIi	IPI00054042	P78347	0	0	0	3	0	1	0	0	0	2.78049	0	0.980262	unique (SPH)	0.0450222
SLC25A13	Solute carrier family 25 (aspartate/glutamate carrier), member 13	IPI00007084	Q9UJS0	0	0	0	3	0	1	0	0	0	2.78049	0	0.980262	unique (SPH)	0.0450222
CUL4B	Cullin 4B	IPI00179057	Q13620	0	0	0	3	0	1	0	0	0	2.78049	0	0.980262	unique (SPH)	0.0450222
ANP32B	Acidic (leucine-rich) nuclear phosphoprotein 32 family, member B	IPI00007423	Q92688	0	0	0	3	0	1	0	0	0	2.78049	0	0.980262	unique (SPH)	0.0450222
GSTO1	Glutathione S-transferase omega 1	IPI00019755	P78417	0	0	0	2	0	2	0	0	0	1.85366	0	1.96052	unique (SPH)	0.0452993
CORO7	Coronin 7	IPI00027996	P57737	0	0	0	2	0	2	0	0	0	1.85366	0	1.96052	unique (SPH)	0.0452993
SSRP1	Structure specific recognition protein 1	IPI00005154	Q08945	0	0	0	3	1	0	0	0	0	2.78049	1.073	0	unique (SPH)	0.0469016
EMD	Emerin	IPI00032003	P50402	0	0	0	2	2	0	0	0	0	1.85366	2.146	0	unique (SPH)	0.0491438
PITHD1	PITH (C-terminal proteasome-interacting domain of thioredoxin-like) domain containing 1	IPI00015351	Q9GZP4	0	0	0	1	3	0	0	0	0	0.926832	3.219	0	unique (SPH)	0.051471
MCM3	Minichromosome maintenance complex component 3	IPI00013214	B4DWW4	0	0	0	2	0	1	0	0	0	1.85366	0	0.980262	unique (SPH)	0.0827172
MCM7	Minichromosome maintenance complex component 7	IPI00299904	P33993	0	0	0	2	0	1	0	0	0	1.85366	0	0.980262	unique (SPH)	0.0827172
PTPRC	Protein tyrosine phosphatase, receptor type, C	IPI00155168	B1ALS3	0	0	0	2	0	1	0	0	0	1.85366	0	0.980262	unique (SPH)	0.0827172
INA	Internexin neuronal intermediate filament protein, alpha	IPI00001453	Q16352	0	0	0	2	0	1	0	0	0	1.85366	0	0.980262	unique (SPH)	0.0827172
PDCD4	Programmed cell death 4 (neoplastic transformation inhibitor)	IPI00240675	B5ME91	0	0	0	2	0	1	0	0	0	1.85366	0	0.980262	unique (SPH)	0.0827172
CASP6	Caspase 6, apoptosis-related cysteine peptidase	IPI00023876	P55212	0	0	0	2	0	1	0	0	0	1.85366	0	0.980262	unique (SPH)	0.0827172
MCM7	Minichromosome maintenance complex component 7	IPI00219740	n.a.	0	0	0	2	0	1	0	0	0	1.85366	0	0.980262	unique (SPH)	0.0827172
MTX1	Metaxin 1	IPI00013678	Q13505	0	0	0	2	0	1	0	0	0	1.85366	0	0.980262	unique (SPH)	0.0827172
ARPC1B	Actin related protein 2/3 complex, subunit 1B, 41kDa	IPI00005160	O15143	0	0	0	2	0	1	0	0	0	1.85366	0	0.980262	unique (SPH)	0.0827172
LTBP2	Latent transforming growth factor beta binding protein 2	IPI00292150	Q14767	0	0	0	1	0	2	0	0	0	0.926832	0	1.96052	unique (SPH)	0.0832425
IGFALS	Insulin-like growth factor binding protein, acid labile subunit	IPI00020996	P35858	0	0	0	1	0	2	0	0	0	0.926832	0	1.96052	unique (SPH)	0.0832425
IGHD	Immunoglobulin heavy constant delta	IPI00163446	P01880	0	0	0	1	0	2	0	0	0	0.926832	0	1.96052	unique (SPH)	0.0832425
H3F3A	H3 histone, family 3A	IPI00219038	P84243	0	0	0	1	0	2	0	0	0	0.926832	0	1.96052	unique (SPH)	0.0832425
ALCAM	Activated leukocyte cell adhesion molecule	IPI00015102	Q13740	0	0	0	1	0	2	0	0	0	0.926832	0	1.96052	unique (SPH)	0.0832425
IPO4	Importin 4	IPI00156374	Q8TEX9	0	0	0	1	0	2	0	0	0	0.926832	0	1.96052	unique (SPH)	0.0832425
ITIH1	Inter-alpha-trypsin inhibitor heavy chain 1	IPI00292530	P19827	0	0	0	2	1	0	0	0	0	1.85366	1.073	0	unique (SPH)	0.0863081
CISD2	CDGSH iron sulfur domain 2	IPI00166865	Q8N5K1	0	0	0	0	2	1	0	0	0	0	2.146	0.980262	unique (SPH)	0.0911536
SYNPO2	Synaptopodin 2	IPI00173549	B2RWP6	0	0	0	10	0	0	0	0	0	9.26832	0	0	unique (SPH)	0.00150438
C6	Complement component 6	IPI00009920	P13671	0	0	0	0	0	8	0	0	0	0	0	7.84209	unique (SPH)	0.00474027
MEP1A	Meprin A, alpha (PABA peptide hydrolase)	IPI00004372	Q16819	0	0	0	0	0	7	0	0	0	0	0	6.86183	unique (SPH)	0.00824871
GSTM1	Glutathione S-transferase mu 1	IPI00152326	P09488	0	0	0	6	0	0	0	0	0	5.56099	0	0	unique (SPH)	0.0139617
KRT84	Keratin 84	IPI00300052	Q9NSB2	0	0	0	6	0	0	0	0	0	5.56099	0	0	unique (SPH)	0.0139617
SNX2	Sorting nexin 2	IPI00299095	O60749	0	0	0	5	0	0	0	0	0	4.63416	0	0	unique (SPH)	0.0248312
MCM4	Minichromosome maintenance complex component 4	IPI00018349	P33991	0	0	0	5	0	0	0	0	0	4.63416	0	0	unique (SPH)	0.0248312
SORBS1	Sorbin and SH3 domain containing 1	IPI00002491	Q9BX66	0	0	0	5	0	0	0	0	0	4.63416	0	0	unique (SPH)	0.0248312
LTA4H	Leukotriene A4 hydrolase	IPI00219077	P09960	0	0	0	4	0	0	0	0	0	3.70733	0	0	unique (SPH)	0.0447421
TPSAB1	Tryptase alpha/beta 1	IPI00010274	Q86UA5	0	0	0	4	0	0	0	0	0	3.70733	0	0	unique (SPH)	0.0447421
TMPO	Thymopoietin	IPI00030131	P42167	0	0	0	4	0	0	0	0	0	3.70733	0	0	unique (SPH)	0.0447421
REG1A	Regenerating islet-derived 1 alpha	IPI00009027	P05451	0	0	0	0	4	0	0	0	0	0	4.29201	0	unique (SPH)	0.0538852
SF3B2	Splicing factor 3b, subunit 2, 145kDa	IPI00221106	Q13435	0	0	0	3	0	0	0	0	0	2.78049	0	0	unique (SPH)	0.0821861
UFL1	UFM1-specific ligase 1	IPI00749144	O94874	0	0	0	3	0	0	0	0	0	2.78049	0	0	unique (SPH)	0.0821861
MCAM	Melanoma cell adhesion molecule	IPI00016334	P43121	0	0	0	3	0	0	0	0	0	2.78049	0	0	unique (SPH)	0.0821861
ACTG2	Actin, gamma 2, smooth muscle, enteric	IPI00025416	P63267	0	0	0	3	0	0	0	0	0	2.78049	0	0	unique (SPH)	0.0821861
DUSP23	Dual specificity phosphatase 23	IPI00306353	Q9BVJ7	0	0	0	3	0	0	0	0	0	2.78049	0	0	unique (SPH)	0.0821861
RANGAP1	Ran GTPase activating protein 1	IPI00294879	P46060	0	0	0	3	0	0	0	0	0	2.78049	0	0	unique (SPH)	0.0821861
MAP4	Microtubule-associated protein 4	IPI00396171	P27816	0	0	0	3	0	0	0	0	0	2.78049	0	0	unique (SPH)	0.0821861
TPR	Translocated promoter region, nuclear basket protein	IPI00022970	P12270	0	0	0	3	0	0	0	0	0	2.78049	0	0	unique (SPH)	0.0821861
SOD3	Superoxide dismutase 3, extracellular	IPI00027827	P08294	0	0	0	3	0	0	0	0	0	2.78049	0	0	unique (SPH)	0.0821861
DDX1	DEAD (Asp-Glu-Ala-Asp) box helicase 1	IPI00293655	Q92499	0	0	0	3	0	0	0	0	0	2.78049	0	0	unique (SPH)	0.0821861
DNM1L	Dynamin 1-like	IPI00037283	O00429	0	0	0	3	0	0	0	0	0	2.78049	0	0	unique (SPH)	0.0821861
NASP	Nuclear autoantigenic sperm protein (histone-binding)	IPI00179953	P49321	0	0	0	3	0	0	0	0	0	2.78049	0	0	unique (SPH)	0.0821861
MME	Membrane metallo-endopeptidase	IPI00247063	P08473	0	0	0	0	0	3	0	0	0	0	0	2.94079	unique (SPH)	0.0837621
ATP5L	ATP synthase, H+ transporting, mitochondrial Fo complex, subunit G	IPI00027448	O75964	0	0	0	0	3	0	0	0	0	0	3.219	0	unique (SPH)	0.0950288
RAVER1	Ribonucleoprotein, PTB-binding 1	IPI00217661	Q8IY67	0	0	0	2	0	0	0	0	0	1.85366	0	0	unique (SPH)	0.155853
RBM4	RNA binding motif protein 4	IPI00003704	Q9BWF3	0	0	0	2	0	0	0	0	0	1.85366	0	0	unique (SPH)	0.155853
HMGB1	High mobility group box 1	IPI00335132	n.a.	0	0	0	2	0	0	0	0	0	1.85366	0	0	unique (SPH)	0.155853
CCDC6	Coiled-coil domain containing 6	IPI00000634	Q16204	0	0	0	2	0	0	0	0	0	1.85366	0	0	unique (SPH)	0.155853
EIF4E2	Eukaryotic translation initiation factor 4E family member 2	IPI00006779	O60573	0	0	0	2	0	0	0	0	0	1.85366	0	0	unique (SPH)	0.155853
SRRT	Serrate RNA effector molecule homolog (Arabidopsis)	IPI00220038	Q9BXP5	0	0	0	2	0	0	0	0	0	1.85366	0	0	unique (SPH)	0.155853
IL4I1	Interleukin 4 induced 1	IPI00045464	Q96RQ9	0	0	0	2	0	0	0	0	0	1.85366	0	0	unique (SPH)	0.155853
STRBP	Spermatid perinuclear RNA binding protein	IPI00169430	Q96SI9	0	0	0	2	0	0	0	0	0	1.85366	0	0	unique (SPH)	0.155853
ALDH9A1	Aldehyde dehydrogenase 9 family, member A1	IPI00479877	P49189	0	0	0	2	0	0	0	0	0	1.85366	0	0	unique (SPH)	0.155853
MRE11A	MRE11 meiotic recombination 11 homolog A (S. cerevisiae)	IPI00029159	B3KTC7	0	0	0	2	0	0	0	0	0	1.85366	0	0	unique (SPH)	0.155853
FIP1L1	FIP1 like 1 (S. cerevisiae)	IPI00008449	Q6UN15	0	0	0	2	0	0	0	0	0	1.85366	0	0	unique (SPH)	0.155853
PROSC	Proline synthetase co-transcribed homolog (bacterial)	IPI00016346	O94903	0	0	0	2	0	0	0	0	0	1.85366	0	0	unique (SPH)	0.155853
ADPRH	ADP-ribosylarginine hydrolase	IPI00009258	P54922	0	0	0	2	0	0	0	0	0	1.85366	0	0	unique (SPH)	0.155853
THOP1	Thimet oligopeptidase 1	IPI00549189	P52888	0	0	0	2	0	0	0	0	0	1.85366	0	0	unique (SPH)	0.155853
ADPRHL2	ADP-ribosylhydrolase like 2	IPI00015865	Q9NX46	0	0	0	2	0	0	0	0	0	1.85366	0	0	unique (SPH)	0.155853
ARL6IP5	ADP-ribosylation-like factor 6 interacting protein 5	IPI00007426	O75915	0	0	0	2	0	0	0	0	0	1.85366	0	0	unique (SPH)	0.155853
KANK2	KN motif and ankyrin repeat domains 2	IPI00470559	Q63ZY3	0	0	0	2	0	0	0	0	0	1.85366	0	0	unique (SPH)	0.155853
CUL3	Cullin 3	IPI00014312	Q13618	0	0	0	2	0	0	0	0	0	1.85366	0	0	unique (SPH)	0.155853
THRAP3	Thyroid hormone receptor associated protein 3	IPI00104050	Q9Y2W1	0	0	0	2	0	0	0	0	0	1.85366	0	0	unique (SPH)	0.155853
EXOSC6	Exosome component 6	IPI00073602	Q5RKV6	0	0	0	2	0	0	0	0	0	1.85366	0	0	unique (SPH)	0.155853
PTPN6	Protein tyrosine phosphatase, non-receptor type 6	IPI00183046	P29350	0	0	0	2	0	0	0	0	0	1.85366	0	0	unique (SPH)	0.155853
PACSIN2	Protein kinase C and casein kinase substrate in neurons 2	IPI00027009	Q9UNF0	0	0	0	2	0	0	0	0	0	1.85366	0	0	unique (SPH)	0.155853
STAM	Signal transducing adaptor molecule (SH3 domain and ITAM motif) 1	IPI00020178	Q92783	0	0	0	2	0	0	0	0	0	1.85366	0	0	unique (SPH)	0.155853
IGL@	Immunoglobulin lambda locus	IPI00784519	n.a.	0	0	0	2	0	0	0	0	0	1.85366	0	0	unique (SPH)	0.155853
ENAH	Enabled homolog (Drosophila)	IPI00374054	Q8N8S7	0	0	0	2	0	0	0	0	0	1.85366	0	0	unique (SPH)	0.155853
CNP	2',3'-cyclic nucleotide 3' phosphodiesterase	IPI00220993	P09543	0	0	0	2	0	0	0	0	0	1.85366	0	0	unique (SPH)	0.155853
EIF2AK2	Eukaryotic translation initiation factor 2-alpha kinase 2	IPI00019463	P19525	0	0	0	2	0	0	0	0	0	1.85366	0	0	unique (SPH)	0.155853
NUDC	Nuclear distribution C homolog (A. nidulans)	IPI00550746	Q9Y266	0	0	0	2	0	0	0	0	0	1.85366	0	0	unique (SPH)	0.155853
PML	Promyelocytic leukemia	IPI00022348	P29590	0	0	0	2	0	0	0	0	0	1.85366	0	0	unique (SPH)	0.155853
WDR5	WD repeat domain 5	IPI00005492	P61964	0	0	0	0	0	2	0	0	0	0	0	1.96052	unique (SPH)	0.157977
DSC1	Desmocollin 1	IPI00007425	Q08554	0	0	0	0	0	2	0	0	0	0	0	1.96052	unique (SPH)	0.157977
MGST1	Microsomal glutathione S-transferase 1	IPI00021805	P10620	0	0	0	0	2	0	0	0	0	0	2.146	0	unique (SPH)	0.172862
GOLIM4	Golgi integral membrane protein 4	IPI00004962	O00461	0	0	0	0	2	0	0	0	0	0	2.146	0	unique (SPH)	0.172862
GOT1	Glutamic-oxaloacetic transaminase 1, soluble (aspartate aminotransferase 1)	IPI00219029	P17174	0	0	0	0	2	0	0	0	0	0	2.146	0	unique (SPH)	0.172862
PPCS	Phosphopantothenoylcysteine synthetase	IPI00023987	Q9HAB8	0	0	0	0	2	0	0	0	0	0	2.146	0	unique (SPH)	0.172862
CP	Ceruloplasmin (ferroxidase)	IPI00017601	P00450	0	1	0	15	0	60	0	1.1551	0	13.9025	0	58.8157	75.1422	2.10777e-17
C3	Complement component 3	IPI00164623	P01024	0	2	0	26	39	46	0	2.31019	0	24.0976	41.8471	45.092	54.2572	4.31421e-24
AARS	Alanyl-tRNA synthetase	IPI00027442	P49588	0	0	1	17	0	7	0	0	0.983509	15.7561	0	6.86183	24.1132	4.01912e-06
IGKV4-1	Immunoglobulin kappa variable 4-1	IPI00026197	P06312	1	0	0	4	4	13	0.920422	0	0	3.70733	4.29201	12.7434	20.7355	2.30585e-05
PYGB	Phosphorylase, glycogen; brain	IPI00004358	P11216	1	0	0	20	0	0	0.920422	0	0	18.5366	0	0	20.1703	3.13096e-05
RPL4	Ribosomal protein L4	IPI00003918	P36578	0	1	0	10	1	9	0	1.1551	0	9.26832	1.073	8.82236	19.9156	3.54447e-05
CNN1	Calponin 1, basic, smooth muscle	IPI00021264	P51911	1	0	0	18	0	0	0.920422	0	0	16.683	0	0	18.1509	8.97989e-05
IGHG2	Immunoglobulin heavy constant gamma 2 (G2m marker)	IPI00399007	Q6N093	0	2	0	6	9	22	0	2.31019	0	5.56099	9.65701	21.5658	18.1371	3.02442e-08
IGHM	Immunoglobulin heavy constant mu	IPI00168728	Q8NF17	0	7	0	33	23	71	0	8.08567	0	30.5854	24.679	69.5986	17.9252	8.35648e-25
SYNM	Synemin, intermediate filament protein	IPI00299301	O15061	1	0	0	17	0	0	0.920422	0	0	15.7561	0	0	17.1415	0.000152316
SERPINF1	Serpin peptidase inhibitor, clade F (alpha-2 antiplasmin, pigment epithelium derived factor), member 1	IPI00006114	P36955	0	1	0	1	7	6	0	1.1551	0	0.926832	7.51101	5.88157	13.4649	0.00103646
SET	SET nuclear oncogene	IPI00072377	Q01105	1	0	0	3	5	4	0.920422	0	0	2.78049	5.36501	3.92105	11.6908	0.0026752
TF	Transferrin	IPI00022463	P02787	3	13	6	53	40	150	2.76127	15.0162	5.90105	49.1221	42.9201	147.039	10.9681	1.87719e-41
PAICS	Phosphoribosylaminoimidazole carboxylase, phosphoribosylaminoimidazole succinocarboxamide synthetase	IPI00217223	P22234	0	0	1	1	1	9	0	0	0.983509	0.926832	1.073	8.82236	10.9135	0.00406636
DPYSL3	Dihydropyrimidinase-like 3	IPI00029111	Q8IXW6	0	4	0	11	25	8	0	4.62038	0	10.1951	26.825	7.84209	10.551	1.82442e-08
NUMA1	Nuclear mitotic apparatus protein 1	IPI00006196	Q14980	0	0	2	19	0	1	0	0	1.96702	17.6098	0	0.980262	10.0651	0.00011723
MAP4	Microtubule-associated protein 4	IPI00220113	Q6NX68	0	0	1	9	0	1	0	0	0.983509	8.34148	0	0.980262	10.0544	0.00648096
RPL10A	Ribosomal protein L10a	IPI00412579	P62906	0	0	1	4	1	5	0	0	0.983509	3.70733	1.073	4.90131	9.9438	0.00684946
HP	Haptoglobin	IPI00431645	Q6PEJ8	0	5	0	6	23	22	0	5.77548	0	5.56099	24.679	21.5658	9.8452	1.83044e-09
NANS	N-acetylneuraminic acid synthase	IPI00147874	Q9NR45	0	1	1	6	9	3	0	1.1551	0.983509	5.56099	9.65701	2.94079	8.69574	0.000464875
HIST1H2APS4	Histone cluster 1, H2a, pseudogene 4	IPI00014165	Q92646	0	3	0	12	6	7	0	3.46529	0	11.122	6.43801	6.86183	8.16454	4.09064e-05
CLCA1	Chloride channel accessory 1	IPI00014625	A8K7I4	1	0	0	3	0	5	0.920422	0	0	2.78049	0	4.90131	8.01183	0.0195234
GC	Group-specific component (vitamin D binding protein)	IPI00555812	P02774	0	1	0	3	0	5	0	1.1551	0	2.78049	0	4.90131	7.94168	0.0202282
SERPINA3	Serpin peptidase inhibitor, clade A (alpha-1 antiproteinase, antitrypsin), member 3	IPI00550991	P01011	0	5	0	7	18	16	0	5.77548	0	6.48782	19.314	15.6842	7.91603	2.14342e-07
NUDT5	Nudix (nucleoside diphosphate linked moiety X)-type motif 5	IPI00296913	Q9UKK9	0	0	1	3	2	3	0	0	0.983509	2.78049	2.146	2.94079	7.88074	0.0208606
RAC1	Ras-related C3 botulinum toxin substrate 1 (rho family, small GTP binding protein Rac1)	IPI00010271	P63000	0	0	2	2	4	10	0	0	1.96702	1.85366	4.29201	9.80262	7.86566	0.00110194
SH3BGRL	SH3 domain binding glutamic acid-rich protein like	IPI00025318	O75368	0	1	0	4	2	2	0	1.1551	0	3.70733	2.146	1.96052	7.8293	0.0214115
CPSF6	Cleavage and polyadenylation specific factor 6, 68kDa	IPI00012998	Q16630	0	0	1	1	4	3	0	0	0.983509	0.926832	4.29201	2.94079	7.74199	0.0223722
ALDOB	Aldolase B, fructose-bisphosphate	IPI00218407	P05062	2	0	0	15	0	0	1.84084	0	0	13.9025	0	0	7.55956	0.00153334
KIF5B	Kinesin family member 5B	IPI00012837	P33176	0	0	2	10	0	5	0	0	1.96702	9.26832	0	4.90131	7.52407	0.00158266
HRG	Histidine-rich glycoprotein	IPI00022371	P04196	2	0	0	6	0	9	1.84084	0	0	5.56099	0	8.82236	7.51494	0.00159627
CNN3	Calponin 3, acidic	IPI00216682	Q15417	1	1	0	5	4	6	0.920422	1.1551	0	4.63416	4.29201	5.88157	7.35408	0.00185907
VPS35	Vacuolar protein sorting 35 homolog (S. cerevisiae)	IPI00018931	Q96QK1	0	0	1	5	0	2	0	0	0.983509	4.63416	0	1.96052	7.02308	0.0335158
IGHA1	Immunoglobulin heavy constant alpha 1	IPI00166866	n.a.	1	0	0	2	0	5	0.920422	0	0	1.85366	0	4.90131	7.00515	0.0338186
CRIP2	Cysteine-rich protein 2	IPI00006034	P52943	0	1	0	2	0	5	0	1.1551	0	1.85366	0	4.90131	6.93617	0.0350197
HNRNPUL2	Heterogeneous nuclear ribonucleoprotein U-like 2	IPI00456887	Q1KMD3	1	1	0	6	2	6	0.920422	1.1551	0	5.56099	2.146	5.88157	6.92065	0.00291419
HNRNPA0	Heterogeneous nuclear ribonucleoprotein A0	IPI00011913	Q13151	1	0	1	7	4	3	0.920422	0	0.983509	6.48782	4.29201	2.94079	6.89533	0.00298515
IGL@	Immunoglobulin lambda locus	IPI00154742	P0CG05	5	2	5	28	16	39	4.60211	2.31019	4.91754	25.9513	17.168	38.2302	6.84358	4.9433e-13
THY1	Thy-1 cell surface antigen	IPI00022892	P04216	2	0	0	4	6	3	1.84084	0	0	3.70733	6.43801	2.94079	6.32947	0.0052996
GMDS	GDP-mannose 4,6-dehydratase	IPI00030207	O60547	0	0	1	4	0	2	0	0	0.983509	3.70733	0	1.96052	6.01613	0.058318
SRSF10	Serine/arginine-rich splicing factor 10	IPI00009071	O75494	0	0	1	3	0	3	0	0	0.983509	2.78049	0	2.94079	6.00735	0.0585758
RPIA	Ribose 5-phosphate isomerase A	IPI00026513	P49247	0	0	1	4	1	1	0	0	0.983509	3.70733	1.073	0.980262	5.95725	0.0600867
PRPS2	Phosphoribosyl pyrophosphate synthetase 2	IPI00219617	P11908	0	0	1	2	1	3	0	0	0.983509	1.85366	1.073	2.94079	5.93973	0.0606162
A2M	Alpha-2-macroglobulin	IPI00478003	P01023	0	3	0	8	2	8	0	3.46529	0	7.41465	2.146	7.84209	5.90808	0.00120709
DDX17	DEAD (Asp-Glu-Ala-Asp) box helicase 17	IPI00023785	n.a.	1	1	1	9	5	4	0.920422	1.1551	0.983509	8.34148	5.36501	3.92105	5.89455	0.00122977
PCNA	Proliferating cell nuclear antigen	IPI00021700	P12004	2	0	0	6	5	1	1.84084	0	0	5.56099	5.36501	0.980262	5.87074	0.00850589
SNX1	Sorting nexin 1	IPI00183274	A6NKH4	1	0	0	3	3	0	0.920422	0	0	2.78049	3.219	0	5.84059	0.0637482
KCTD12	Potassium channel tetramerisation domain containing 12	IPI00060715	Q96CX2	0	2	0	6	4	2	0	2.31019	0	5.56099	4.29201	1.96052	5.83254	0.00881277
GPX4	Glutathione peroxidase 4	IPI00304814	P36969	0	1	0	0	3	3	0	1.1551	0	0	3.219	2.94079	5.74766	0.066793
SERPINA1	Serpin peptidase inhibitor, clade A (alpha-1 antiproteinase, antitrypsin), member 1	IPI00305457	C5J0G2	3	8	0	10	31	23	2.76127	9.24076	0	9.26832	33.263	22.546	5.61306	2.50935e-09
FBP1	Fructose-1,6-bisphosphatase 1	IPI00073772	P09467	0	1	1	8	0	3	0	1.1551	0.983509	7.41465	0	2.94079	5.48901	0.0126955
PHPT1	Phosphohistidine phosphatase 1	IPI00299977	Q9NRX4	0	0	2	5	1	5	0	0	1.96702	4.63416	1.073	4.90131	5.4759	0.0128494
CALD1	Caldesmon 1	IPI00014516	Q05682	6	3	1	39	8	7	5.52253	3.46529	0.983509	36.1464	8.58401	6.86183	5.3674	4.46071e-08
MTHFD1	Methylenetetrahydrofolate dehydrogenase (NADP+ dependent) 1, methenyltetrahydrofolate cyclohydrolase, formyltetrahydrofolate synthetase	IPI00218342	P11586	0	0	3	7	5	4	0	0	2.95053	6.48782	5.36501	3.92105	5.24137	0.0032407
TLN2	Talin 2	IPI00219299	Q9Y4G6	1	1	2	11	4	6	0.920422	1.1551	1.96702	10.1951	4.29201	5.88157	5.18887	0.000751996
RSU1	Ras suppressor protein 1	IPI00017256	Q15404	1	0	0	5	0	0	0.920422	0	0	4.63416	0	0	5.03597	0.100659
ALB	Albumin	IPI00216773	Q8IUK7	3	9	3	27	19	31	2.76127	10.3959	2.95053	25.0245	20.387	30.3881	5.03516	1.92994e-10
SRPRB	Signal recognition particle receptor, B subunit	IPI00295098	Q9Y5M8	1	0	0	4	0	1	0.920422	0	0	3.70733	0	0.980262	5.02695	0.101105
USP7	Ubiquitin specific peptidase 7 (herpes virus-associated)	IPI00003965	Q93009	0	0	2	7	0	3	0	0	1.96702	6.48782	0	2.94079	5.01463	0.0206525
PPT1	Palmitoyl-protein thioesterase 1	IPI00002412	P50897	1	0	0	2	0	3	0.920422	0	0	1.85366	0	2.94079	5.00949	0.101988
UBE2I	Ubiquitin-conjugating enzyme E2I	IPI00032957	P63279	0	0	1	3	0	2	0	0	0.983509	2.78049	0	1.96052	5.00949	0.101988
ADH1A	Alcohol dehydrogenase 1A (class I), alpha polypeptide	IPI00218896	P07327	0	0	1	3	0	2	0	0	0.983509	2.78049	0	1.96052	5.00949	0.101988
SRP14	Signal recognition particle 14kDa (homologous Alu RNA binding protein)	IPI00293434	P37108	0	0	1	2	0	3	0	0	0.983509	1.85366	0	2.94079	5.00104	0.102425
MTAP	Methylthioadenosine phosphorylase	IPI00011876	Q6FHP1	1	0	1	5	1	4	0.920422	0	0.983509	4.63416	1.073	3.92105	4.9815	0.0212945
COTL1	Coactosin-like 1 (Dictyostelium)	IPI00017704	Q14019	0	0	2	3	1	6	0	0	1.96702	2.78049	1.073	5.88157	4.969	0.0215426
LRRC59	Leucine rich repeat containing 59	IPI00396321	Q96AG4	1	0	1	7	2	1	0.920422	0	0.983509	6.48782	2.146	0.980262	4.9617	0.0216938
GLOD4	Glyoxalase domain containing 4	IPI00007102	A8K8F0	1	0	1	5	3	2	0.920422	0	0.983509	4.63416	3.219	1.96052	4.92431	0.0224521
CBX3	Chromobox homolog 3	IPI00297579	Q13185	1	0	3	5	6	9	0.920422	0	2.95053	4.63416	6.43801	8.82236	4.91284	0.00127225
RPL21	Ribosomal protein L21	IPI00247583	P46778	0	1	1	3	2	5	0	1.1551	0.983509	2.78049	2.146	4.90131	4.91158	0.0227149
TRA2B	Transformer 2 beta homolog (Drosophila)	IPI00301503	P62995	0	0	1	3	2	0	0	0	0.983509	2.78049	2.146	0	4.8953	0.108077
LRRC57	Leucine rich repeat containing 57	IPI00470576	Q8N9N7	0	1	0	2	1	2	0	1.1551	0	1.85366	1.073	1.96052	4.88673	0.108539
DUT	Deoxyuridine triphosphatase	IPI00013679	P33316	0	0	1	0	2	3	0	0	0.983509	0	2.146	2.94079	4.87015	0.109454
TPP1	Tripeptidyl peptidase I	IPI00298237	D3DQU2	1	1	0	3	4	3	0.920422	1.1551	0	2.78049	4.29201	2.94079	4.85899	0.0238462
CRYZ	Crystallin, zeta (quinone reductase)	IPI00000792	Q08257	1	0	0	2	3	0	0.920422	0	0	1.85366	3.219	0	4.83881	0.11122
EIF3I	Eukaryotic translation initiation factor 3, subunit I	IPI00012795	Q13347	0	1	0	1	2	2	0	1.1551	0	0.926832	2.146	1.96052	4.82174	0.112168
ARPC2	Actin related protein 2/3 complex, subunit 2, 34kDa	IPI00005161	O15144	0	0	1	0	3	2	0	0	0.983509	0	3.219	1.96052	4.81348	0.112636
APOA1	Apolipoprotein A-I	IPI00021841	P02647	6	8	6	36	14	47	5.52253	9.24076	5.90105	33.3659	15.022	46.0723	4.80034	1.7103e-12
IGHM	Immunoglobulin heavy constant mu	IPI00477090	n.a.	1	2	2	19	2	3	0.920422	2.31019	1.96702	17.6098	2.146	2.94079	4.77607	0.000442172
IGKV3-20	Immunoglobulin kappa variable 3-20	IPI00030205	P18135	1	3	1	8	5	10	0.920422	3.46529	0.983509	7.41465	5.36501	9.80262	4.51189	0.000808963
USP5	Ubiquitin specific peptidase 5 (isopeptidase T)	IPI00024664	P45974	0	0	2	4	0	5	0	0	1.96702	3.70733	0	4.90131	4.50286	0.0347296
NIT2	Nitrilase family, member 2	IPI00549467	Q9NQR4	1	0	1	6	1	2	0.920422	0	0.983509	5.56099	1.073	1.96052	4.48719	0.0352373
F13A1	Coagulation factor XIII, A1 polypeptide	IPI00297550	P00488	0	2	0	3	0	6	0	2.31019	0	2.78049	0	5.88157	4.44225	0.0367146
PDLIM1	PDZ and LIM domain 1	IPI00010414	O00151	2	0	1	6	5	2	1.84084	0	0.983509	5.56099	5.36501	1.96052	4.24938	0.0138768
MLEC	Malectin	IPI00029046	Q14165	1	1	1	4	4	5	0.920422	1.1551	0.983509	3.70733	4.29201	4.90131	4.24096	0.0140274
HSPA4	Heat shock 70kDa protein 4	IPI00002966	P34932	0	0	4	7	1	9	0	0	3.93404	6.48782	1.073	8.82236	4.23841	0.00465393
PGM1	Phosphoglucomutase 1	IPI00217872	P36871	0	2	1	4	3	6	0	2.31019	0.983509	3.70733	3.219	5.88157	4.23827	0.014077
PPA1	Pyrophosphatase (inorganic) 1	IPI00015018	Q15181	5	1	1	13	11	6	4.60211	1.1551	0.983509	12.0488	11.803	5.88157	4.20033	0.000200246
ALB	Albumin	IPI00022434	B4DPP6	97	142	78	457	214	613	89.281	164.024	76.7137	423.562	229.622	600.901	4.1089	6.60889e-129
GSTM4	Glutathione S-transferase mu 4	IPI00008770	Q03013	1	0	0	4	0	0	0.920422	0	0	3.70733	0	0	4.02834	0.177172
SULT1A3	Sulfotransferase family, cytosolic, 1A, phenol-preferring, member 3	IPI00030730	Q1ET65	1	0	0	4	0	0	0.920422	0	0	3.70733	0	0	4.02834	0.177172
TLN1	Talin 1	IPI00298994	Q9Y490	22	22	14	141	37	55	20.2493	25.4121	13.7691	130.683	39.7011	53.9144	3.99422	2.33829e-24
PSPC1	Paraspeckle component 1	IPI00103525	Q8WXF1	1	0	0	3	1	0	0.920422	0	0	2.78049	1.073	0	3.96482	0.182985
LOC389842	RAN binding protein 1 pseudogene	IPI00399212	n.a.	1	0	0	3	1	0	0.920422	0	0	2.78049	1.073	0	3.96482	0.182985
MAT2B	Methionine adenosyltransferase II, beta	IPI00002324	Q9NZL9	1	0	0	2	1	1	0.920422	0	0	1.85366	1.073	0.980262	3.95642	0.18375
NACAP1	Nascent-polypeptide-associated complex alpha polypeptide pseudogene 1	IPI00012479	Q9BZK3	0	0	1	2	1	1	0	0	0.983509	1.85366	1.073	0.980262	3.94819	0.184511
PITPNB	Phosphatidylinositol transfer protein, beta	IPI00334907	P48739	0	0	1	1	1	2	0	0	0.983509	0.926832	1.073	1.96052	3.94011	0.185266
TXNDC17	Thioredoxin domain containing 17	IPI00646689	Q9BRA2	0	0	1	1	1	2	0	0	0.983509	0.926832	1.073	1.96052	3.94011	0.185266
APCS	Amyloid P component, serum	IPI00022391	P02743	1	1	2	4	5	7	0.920422	1.1551	1.96702	3.70733	5.36501	6.86183	3.91581	0.00840651
LOC643997	Peptidylprolyl isomerase A (cyclophilin A) pseudogene	IPI00248321	n.a.	0	0	2	1	3	4	0	0	1.96702	0.926832	3.219	3.92105	3.90922	0.0627584
EIF4H	Eukaryotic translation initiation factor 4H	IPI00014263	Q15056	1	1	0	3	3	2	0.920422	1.1551	0	2.78049	3.219	1.96052	3.89395	0.0636365
SERPING1	Serpin peptidase inhibitor, clade G (C1 inhibitor), member 1	IPI00291866	P05155	0	2	0	2	2	4	0	2.31019	0	1.85366	2.146	3.92105	3.88584	0.0641008
NUDT3	Nudix (nucleoside diphosphate linked moiety X)-type motif 3	IPI00009148	O95989	0	0	1	0	2	2	0	0	0.983509	0	2.146	1.96052	3.87753	0.191257
F7	Coagulation factor VII (serum prothrombin conversion accelerator)	IPI00382606	n.a.	1	18	8	28	27	52	0.920422	20.7917	7.86807	25.9513	28.971	50.9736	3.87669	1.23193e-11
HSPH1	Heat shock 105kDa/110kDa protein 1	IPI00218993	Q92598	0	0	4	6	0	9	0	0	3.93404	5.56099	0	8.82236	3.75124	0.0116047
SRSF7	Serine/arginine-rich splicing factor 7	IPI00003377	Q16629	1	0	2	6	2	3	0.920422	0	1.96702	5.56099	2.146	2.94079	3.63781	0.0337464
COL4A1	Collagen, type IV, alpha 1	IPI00743696	P02462	1	0	2	5	3	3	0.920422	0	1.96702	4.63416	3.219	2.94079	3.61709	0.0346528
XRCC6	X-ray repair complementing defective repair in Chinese hamster cells 6	IPI00465430	P12956	4	0	3	5	13	8	3.68169	0	2.95053	4.63416	13.949	7.84209	3.6138	0.00124672
RBM14	RNA binding motif protein 14	IPI00013174	Q96PK6	2	0	1	6	4	1	1.84084	0	0.983509	5.56099	4.29201	0.980262	3.60467	0.0352157
CSRP1	Cysteine and glycine-rich protein 1	IPI00442073	P21291	1	2	3	6	8	8	0.920422	2.31019	2.95053	5.56099	8.58401	7.84209	3.5755	0.00311128
PGLS	6-phosphogluconolactonase	IPI00029997	O95336	3	0	2	8	3	7	2.76127	0	1.96702	7.41465	3.219	6.86183	3.57451	0.00707709
COL4A2	Collagen, type IV, alpha 2	IPI00306322	P08572	3	0	2	6	7	5	2.76127	0	1.96702	5.56099	7.51101	4.90131	3.52824	0.00776895
TOMM70A	Translocase of outer mitochondrial membrane 70 homolog A (S. cerevisiae)	IPI00015602	O94826	1	0	1	6	0	1	0.920422	0	0.983509	5.56099	0	0.980262	3.51681	0.0941636
TAGLN	Transgelin	IPI00216138	Q01995	24	11	13	77	51	43	22.0901	12.7061	12.7856	71.366	54.7231	42.1513	3.51076	2.6208e-16
NSUN2	NOP2/Sun RNA methyltransferase family, member 2	IPI00306369	Q08J23	2	0	0	4	1	2	1.84084	0	0	3.70733	1.073	1.96052	3.48582	0.0968194
ATP5J2	ATP synthase, H+ transporting, mitochondrial Fo complex, subunit F2	IPI00219291	P56134	1	0	1	2	1	4	0.920422	0	0.983509	1.85366	1.073	3.92105	3.4738	0.0978579
ZYX	Zyxin	IPI00020513	B4DQR8	2	0	0	4	2	1	1.84084	0	0	3.70733	2.146	0.980262	3.45912	0.0991752
CNN2	Calponin 2	IPI00015262	Q99439	0	1	1	3	1	3	0	1.1551	0.983509	2.78049	1.073	2.94079	3.44703	0.100239
RPS15A	Ribosomal protein S15a	IPI00221091	P62244	0	1	1	3	1	3	0	1.1551	0.983509	2.78049	1.073	2.94079	3.44703	0.100239
GSS	Glutathione synthetase	IPI00010706	P48637	0	0	2	1	4	2	0	0	1.96702	0.926832	4.29201	1.96052	3.3862	0.105861
SRSF1	Serine/arginine-rich splicing factor 1	IPI00215884	Q07955	1	0	4	11	5	1	0.920422	0	3.93404	10.1951	5.36501	0.980262	3.35551	0.0115025
DES	Desmin	IPI00465084	P17661	22	9	2	103	7	0	20.2493	10.3959	1.96702	95.4636	7.51101	0	3.34276	1.19098e-10
PPP2R1A	Protein phosphatase 2, regulatory subunit A, alpha	IPI00168184	Q8NB89	0	1	2	8	0	2	0	1.1551	1.96702	7.41465	0	1.96052	3.32678	0.0526953
PSMC6	Proteasome (prosome, macropain) 26S subunit, ATPase, 6	IPI00021926	P62333	1	1	1	5	3	2	0.920422	1.1551	0.983509	4.63416	3.219	1.96052	3.2679	0.0567118
PTGES3	Prostaglandin E synthase 3 (cytosolic)	IPI00015029	Q15185	0	1	2	1	3	6	0	1.1551	1.96702	0.926832	3.219	5.88157	3.25513	0.0576325
FBLN2	Fibulin 2	IPI00023824	B7Z9B8	0	1	2	1	3	6	0	1.1551	1.96702	0.926832	3.219	5.88157	3.25513	0.0576325
IGKV1-5	Immunoglobulin kappa variable 1-5	IPI00419424	n.a.	27	28	32	54	73	158	24.8514	32.3427	31.4723	50.0489	78.3291	154.881	3.23228	5.31074e-24
ILF3	Interleukin enhancer binding factor 3, 90kDa	IPI00219330	Q12906	3	0	5	16	1	8	2.76127	0	4.91754	14.8293	1.073	7.84209	3.12881	0.00306023
ORM2	Orosomucoid 2	IPI00020091	P19652	1	2	1	0	7	6	0.920422	2.31019	0.983509	0	7.51101	5.88157	3.12437	0.0355962
LMNB1	Lamin B1	IPI00217975	P20700	8	4	2	12	29	4	7.36338	4.62038	1.96702	11.122	31.117	3.92105	3.09513	0.000100657
ALDH1A1	Aldehyde dehydrogenase 1 family, member A1	IPI00218914	P00352	2	3	3	10	12	3	1.84084	3.46529	2.95053	9.26832	12.876	2.94079	3.03076	0.0041015
HLA-A	Major histocompatibility complex, class I, A	IPI00472151	P30447	1	0	0	3	0	0	0.920422	0	0	2.78049	0	0	3.02143	0.313932
PMM2	Phosphomannomutase 2	IPI00006092	O15305	1	0	0	3	0	0	0.920422	0	0	2.78049	0	0	3.02143	0.313932
CSNK2A1	Casein kinase 2, alpha 1 polypeptide	IPI00016613	Q5U5J2	1	0	0	3	0	0	0.920422	0	0	2.78049	0	0	3.02143	0.313932
SERBP1	SERPINE1 mRNA binding protein 1	IPI00410693	Q8NC51	1	0	1	5	0	1	0.920422	0	0.983509	4.63416	0	0.980262	3.01384	0.155455
CAPRIN1	Cell cycle associated protein 1	IPI00030910	Q14444	1	0	0	2	0	1	0.920422	0	0	1.85366	0	0.980262	3.01354	0.31518
HIST1H2BL	Histone cluster 1, H2bl	IPI00018534	Q99880	1	0	0	2	0	1	0.920422	0	0	1.85366	0	0.980262	3.01354	0.31518
BDH1	3-hydroxybutyrate dehydrogenase, type 1	IPI00025341	Q02338	1	0	0	1	0	2	0.920422	0	0	0.926832	0	1.96052	3.00578	0.316421
PRPSAP1	Phosphoribosyl pyrophosphate synthetase-associated protein 1	IPI00291578	Q14558	0	0	1	2	0	1	0	0	0.983509	1.85366	0	0.980262	3.00578	0.316421
PFKL	Phosphofructokinase, liver	IPI00332371	P17858	0	0	1	2	0	1	0	0	0.983509	1.85366	0	0.980262	3.00578	0.316421
OCIAD2	OCIA domain containing 2	IPI00555902	Q56VL3	0	0	2	2	0	4	0	0	1.96702	1.85366	0	3.92105	2.99847	0.157573
COMT	Catechol-O-methyltransferase	IPI00011284	P21964	0	0	3	0	0	9	0	0	2.95053	0	0	8.82236	2.99167	0.0842165
CSE1L	CSE1 chromosome segregation 1-like (yeast)	IPI00022744	P55060	0	0	1	0	0	3	0	0	0.983509	0	0	2.94079	2.99066	0.318882
hCG1998718	Similar to ribosomal protein S3A	IPI00026138	n.a.	2	0	3	5	2	8	1.84084	0	2.95053	4.63416	2.146	7.84209	2.98132	0.0263192
SCO1	SCO cytochrome oxidase deficient homolog 1 (yeast)	IPI00027233	O75880	1	0	1	3	1	2	0.920422	0	0.983509	2.78049	1.073	1.96052	2.98008	0.160162
MAGOHB	Mago-nashi homolog B (Drosophila)	IPI00059292	Q96A72	0	0	2	3	1	2	0	0	1.96702	2.78049	1.073	1.96052	2.97625	0.160701
ATIC	5-aminoimidazole-4-carboxamide ribonucleotide formyltransferase/IMP cyclohydrolase	IPI00289499	P31939	3	0	6	13	6	8	2.76127	0	5.90105	12.0488	6.43801	7.84209	2.97105	0.00298122
GPX2	Glutathione peroxidase 2 (gastrointestinal)	IPI00298176	P18283	0	0	5	3	3	9	0	0	4.91754	2.78049	3.219	8.82236	2.96515	0.0271616
GALK1	Galactokinase 1	IPI00019383	B4E1G6	0	1	0	3	0	0	0	1.1551	0	2.78049	0	0	2.96187	0.323651
SF3B4	Splicing factor 3b, subunit 4, 49kDa	IPI00017339	Q15427	1	0	0	2	1	0	0.920422	0	0	1.85366	1.073	0	2.96187	0.323651
SAFB2	Scaffold attachment factor B2	IPI00005648	Q14151	1	0	0	2	1	0	0.920422	0	0	1.85366	1.073	0	2.96187	0.323651
CNDP2	CNDP dipeptidase 2 (metallopeptidase M20 family)	IPI00177728	Q96KP4	1	0	0	2	1	0	0.920422	0	0	1.85366	1.073	0	2.96187	0.323651
SPTBN1	Spectrin, beta, non-erythrocytic 1	IPI00005614	Q01082	16	2	26	65	24	42	14.7268	2.31019	25.5712	60.2441	25.752	41.171	2.95936	6.72789e-11
SNRPA	Small nuclear ribonucleoprotein polypeptide A	IPI00012382	P09012	2	0	0	2	2	2	1.84084	0	0	1.85366	2.146	1.96052	2.9543	0.163863
AKR7A2	Aldo-keto reductase family 7, member A2 (aflatoxin aldehyde reductase)	IPI00305978	O43488	1	1	0	3	1	2	0.920422	1.1551	0	2.78049	1.073	1.96052	2.9543	0.163863
PFDN5	Prefoldin subunit 5	IPI00015361	Q99471	0	1	0	2	0	1	0	1.1551	0	1.85366	0	0.980262	2.95412	0.324919
SLC25A11	Solute carrier family 25 (mitochondrial carrier; oxoglutarate carrier), member 11	IPI00219729	Q02978	2	0	1	2	3	4	1.84084	0	0.983509	1.85366	3.219	3.92105	2.94937	0.0887235
ILK	Integrin-linked kinase	IPI00013219	Q13418	0	1	0	1	0	2	0	1.1551	0	0.926832	0	1.96052	2.9465	0.32618
ALDH16A1	Aldehyde dehydrogenase 16 family, member A1	IPI00217920	Q8IZ83	0	1	0	1	0	2	0	1.1551	0	0.926832	0	1.96052	2.9465	0.32618
HNRNPA2B1	Heterogeneous nuclear ribonucleoprotein A2/B1	IPI00396378	P22626	2	1	1	7	4	1	1.84084	1.1551	0.983509	6.48782	4.29201	0.980262	2.94384	0.0498106
FLNA	Filamin A, alpha	IPI00302592	P21333	77	85	55	358	127	151	70.8725	98.1831	54.093	331.806	136.271	148.02	2.92499	7.16724e-46
HSD17B12	Hydroxysteroid (17-beta) dehydrogenase 12	IPI00007676	Q53GQ0	1	0	1	2	3	1	0.920422	0	0.983509	1.85366	3.219	0.980262	2.92484	0.168187
SERPINC1	Serpin peptidase inhibitor, clade C (antithrombin), member 1	IPI00844156	Q7KYQ5	0	2	0	2	1	3	0	2.31019	0	1.85366	1.073	2.94079	2.92105	0.168747
COPE	Coatomer protein complex, subunit epsilon	IPI00399318	A6NKA3	0	2	1	4	3	2	0	2.31019	0.983509	3.70733	3.219	1.96052	2.91524	0.0925606
AHNAK	AHNAK nucleoprotein	IPI00021812	Q09666	11	0	1	23	5	7	10.1246	0	0.983509	21.3171	5.36501	6.86183	2.91034	0.000822028
MDH1	Malate dehydrogenase 1, NAD (soluble)	IPI00291005	P40925	5	6	4	11	22	12	4.60211	6.93057	3.93404	10.1951	23.606	11.7631	2.90523	0.000179324
STX7	Syntaxin 7	IPI00289876	O15400	0	0	1	1	2	0	0	0	0.983509	0.926832	2.146	0	2.8954	0.334843
PIGR	Polymeric immunoglobulin receptor	IPI00004573	P01833	0	2	0	0	3	3	0	2.31019	0	0	3.219	2.94079	2.86235	0.177658
PURA	Purine-rich element binding protein A	IPI00023591	Q00577	0	1	0	1	2	0	0	1.1551	0	0.926832	2.146	0	2.84438	0.343646
HNRNPL	Heterogeneous nuclear ribonucleoprotein L	IPI00027834	P14866	2	0	4	12	0	5	1.84084	0	3.93404	11.122	0	4.90131	2.84304	0.0213798
YKT6	YKT6 v-SNARE homolog (S. cerevisiae)	IPI00008569	O15498	0	0	1	0	3	0	0	0	0.983509	0	3.219	0	2.8369	0.344954
BPI	Bactericidal/permeability-increasing protein	IPI00292993	P17213	0	1	0	0	3	0	0	1.1551	0	0	3.219	0	2.78697	0.353923
CACYBP	Calcyclin binding protein	IPI00395627	Q9HB71	2	0	3	7	3	4	1.84084	0	2.95053	6.48782	3.219	3.92105	2.7747	0.0409157
DNM2	Dynamin 2	IPI00033022	P50570	0	0	4	6	1	4	0	0	3.93404	5.56099	1.073	3.92105	2.7403	0.0718385
APOE	Apolipoprotein E	IPI00021842	P02649	2	5	2	5	5	15	1.84084	5.77548	1.96702	4.63416	5.36501	14.7039	2.71979	0.00733224
EEF1B2	Eukaryotic translation elongation factor 1 beta 2	IPI00178440	P24534	2	1	1	5	2	4	1.84084	1.1551	0.983509	4.63416	2.146	3.92105	2.7168	0.0745206
UBE2N	Ubiquitin-conjugating enzyme E2N	IPI00003949	P61088	0	2	2	6	1	4	0	2.31019	1.96702	5.56099	1.073	3.92105	2.71492	0.0747367
PRPH	Peripherin	IPI00013164	P41219	2	4	3	7	13	5	1.84084	4.62038	2.95053	6.48782	13.949	4.90131	2.6825	0.00825992
CTNND1	Catenin (cadherin-associated protein), delta 1	IPI00182469	O60716	4	0	2	10	0	6	3.68169	0	1.96702	9.26832	0	5.88157	2.67647	0.0323531
MT-CO2	Mitochondrially encoded cytochrome c oxidase II	IPI00017510	P00403	1	2	1	4	4	3	0.920422	2.31019	0.983509	3.70733	4.29201	2.94079	2.67543	0.0794777
RPL18A	Ribosomal protein L18a	IPI00026202	Q02543	0	0	3	2	0	6	0	0	2.95053	1.85366	0	5.88157	2.66367	0.132226
DPEP1	Dipeptidase 1 (renal)	IPI00059476	P16444	1	0	11	1	1	30	0.920422	0	10.8186	0.926832	1.073	29.4079	2.65888	0.00267497
C9	Complement component 9	IPI00022395	P02748	0	5	2	0	6	13	0	5.77548	1.96702	0	6.43801	12.7434	2.62813	0.0231883
RPS6	Ribosomal protein S6	IPI00021840	P62753	0	1	2	4	2	2	0	1.1551	1.96702	3.70733	2.146	1.96052	2.61817	0.139734
THBS2	Thrombospondin 2	IPI00018769	P35442	0	10	0	0	7	20	0	11.551	0	0	7.51101	19.6052	2.60817	0.00718226
SRSF3	Serine/arginine-rich splicing factor 3	IPI00010204	P84103	4	1	2	7	4	7	3.68169	1.1551	1.96702	6.48782	4.29201	6.86183	2.53995	0.0301224
CANX	Calnexin	IPI00020984	B4DGP8	4	5	5	15	9	12	3.68169	5.77548	4.91754	13.9025	9.65701	11.7631	2.52501	0.00232457
NCL	Nucleolin	IPI00183526	Q9BQ02	7	1	10	17	15	14	6.44296	1.1551	9.83509	15.7561	16.095	13.7237	2.515	0.00059501
SLC12A2	Solute carrier family 12 (sodium/potassium/chloride transporters), member 2	IPI00022649	P55011	2	0	0	4	0	1	1.84084	0	0	3.70733	0	0.980262	2.51424	0.25377
BPHL	Biphenyl hydrolase-like (serine hydrolase)	IPI00003990	Q86WA6	2	0	0	3	0	2	1.84084	0	0	2.78049	0	1.96052	2.51047	0.254587
UCHL3	Ubiquitin carboxyl-terminal esterase L3 (ubiquitin thiolesterase)	IPI00011250	P15374	1	0	1	3	0	2	0.920422	0	0.983509	2.78049	0	1.96052	2.50675	0.255401
KIAA1967	KIAA1967	IPI00182757	Q8N163	0	0	2	2	0	3	0	0	1.96702	1.85366	0	2.94079	2.49949	0.257017
CTNNB1	Catenin (cadherin-associated protein), beta 1, 88kDa	IPI00017292	P35222	1	1	4	8	0	7	0.920422	1.1551	3.93404	7.41465	0	6.86183	2.4954	0.0500909
PAFAH1B2	Platelet-activating factor acetylhydrolase 1b, catalytic subunit 2 (30kDa)	IPI00026546	P68402	1	0	1	4	1	0	0.920422	0	0.983509	3.70733	1.073	0	2.48573	0.260133
KARS	Lysyl-tRNA synthetase	IPI00014238	Q15046	0	1	1	4	0	1	0	1.1551	0.983509	3.70733	0	0.980262	2.48202	0.260961
OSTF1	Osteoclast stimulating factor 1	IPI00414836	Q92882	0	1	1	3	0	2	0	1.1551	0.983509	2.78049	0	1.96052	2.47835	0.261787
NNMT	Nicotinamide N-methyltransferase	IPI00027681	P40261	0	1	1	1	0	4	0	1.1551	0.983509	0.926832	0	3.92105	2.47118	0.263425
C21orf33	Chromosome 21 open reading frame 33	IPI00024913	P30042	0	1	1	1	0	4	0	1.1551	0.983509	0.926832	0	3.92105	2.47118	0.263425
MCTS1	Malignant T cell amplified sequence 1	IPI00179026	Q9ULC4	0	0	2	0	1	4	0	0	1.96702	0	1.073	3.92105	2.46767	0.264239
FLNC	Filamin C, gamma	IPI00178352	Q14315	12	11	10	57	10	15	11.0451	12.7061	9.83509	52.8294	10.73	14.7039	2.46495	6.1622e-06
HIST1H4E	Histone cluster 1, H4e	IPI00453473	P62805	4	8	2	25	6	4	3.68169	9.24076	1.96702	23.1708	6.43801	3.92105	2.45961	0.00327027
TXNL1	Thioredoxin-like 1	IPI00305692	O43396	2	1	1	6	3	1	1.84084	1.1551	0.983509	5.56099	3.219	0.980262	2.45772	0.116139
ORM1	Orosomucoid 1	IPI00022429	P02763	2	0	0	2	2	1	1.84084	0	0	1.85366	2.146	0.980262	2.45746	0.2666
SERPINB6	Serpin peptidase inhibitor, clade B (ovalbumin), member 6	IPI00413451	n.a.	4	4	6	15	14	6	3.68169	4.62038	5.90105	13.9025	15.022	5.88157	2.44008	0.00357308
RPN2	Ribophorin II	IPI00028635	P04844	1	0	3	4	5	1	0.920422	0	2.95053	3.70733	5.36501	0.980262	2.43998	0.119302
PDCD5	Programmed cell death 5	IPI00023640	O14737	0	1	1	1	2	2	0	1.1551	0.983509	0.926832	2.146	1.96052	2.42223	0.274871
FN1	Fibronectin 1	IPI00022418	P02751	53	128	122	140	287	305	48.7824	147.852	119.988	129.756	307.951	298.98	2.37836	1.77081e-38
NCL	Nucleolin	IPI00444262	Q6ZS99	9	0	6	17	10	9	8.2838	0	5.90105	15.7561	10.73	8.82236	2.37374	0.00373564
CNDP2	CNDP dipeptidase 2 (metallopeptidase M20 family)	IPI00165579	Q9NUV1	0	1	1	1	4	0	0	1.1551	0.983509	0.926832	4.29201	0	2.37369	0.286631
FABP5	Fatty acid binding protein 5 (psoriasis-associated)	IPI00007797	Q01469	0	0	5	0	4	8	0	0	4.91754	0	4.29201	7.84209	2.35417	0.0974369
EIF4G1	Eukaryotic translation initiation factor 4 gamma, 1	IPI00220365	n.a.	1	0	2	6	0	1	0.920422	0	1.96702	5.56099	0	0.980262	2.34288	0.203675
GRB2	Growth factor receptor-bound protein 2	IPI00021327	P62993	2	0	1	4	0	3	1.84084	0	0.983509	3.70733	0	2.94079	2.34044	0.204257
DSG2	Desmoglein 2	IPI00028931	Q14126	11	0	1	22	2	4	10.1246	0	0.983509	20.3903	2.146	3.92105	2.33944	0.0111989
XRCC5	X-ray repair complementing defective repair in Chinese hamster cells 5 (double-strand-break rejoining)	IPI00220834	P13010	0	1	5	7	0	7	0	1.1551	4.91754	6.48782	0	6.86183	2.32673	0.0747493
LCP1	Lymphocyte cytosolic protein 1 (L-plastin)	IPI00010471	P13796	5	9	0	22	3	8	4.60211	10.3959	0	20.3903	3.219	7.84209	2.32328	0.00652382
RPRD1B	Regulation of nuclear pre-mRNA domain containing 1B	IPI00009659	Q9NQG5	1	0	2	4	1	2	0.920422	0	1.96702	3.70733	1.073	1.96052	2.32181	0.208817
HNRNPA3	Heterogeneous nuclear ribonucleoprotein A3	IPI00419373	P51991	0	0	3	3	1	3	0	0	2.95053	2.78049	1.073	2.94079	2.31709	0.209988
FGA	Fibrinogen alpha chain	IPI00021885	P02671	7	66	32	31	127	93	6.44296	76.2363	31.4723	28.7318	136.271	91.1644	2.3089	1.51592e-13
RPS13	Ribosomal protein S13	IPI00221089	P62277	0	1	2	2	1	4	0	1.1551	1.96702	1.85366	1.073	3.92105	2.29863	0.214633
WARS	Tryptophanyl-tRNA synthetase	IPI00295400	P23381	2	3	1	8	2	4	1.84084	3.46529	0.983509	7.41465	2.146	3.92105	2.29795	0.0794116
RHOA	Ras homolog family member A	IPI00027500	P61586	0	0	3	0	2	5	0	0	2.95053	0	2.146	4.90131	2.29408	0.21581
RPS9	Ribosomal protein S9	IPI00221088	P46781	1	1	1	4	2	1	0.920422	1.1551	0.983509	3.70733	2.146	0.980262	2.28967	0.216933
LOC389901	X-ray repair cross-complementing protein 6-like	IPI00412259	n.a.	0	3	3	8	3	3	0	3.46529	2.95053	7.41465	3.219	2.94079	2.28754	0.0811616
EEA1	Early endosome antigen 1	IPI00329536	Q15075	4	0	0	9	0	0	3.68169	0	0	8.34148	0	0	2.26664	0.161632
PPIA	Peptidylprolyl isomerase A (cyclophilin A)	IPI00419585	P62937	9	9	15	26	25	25	8.2838	10.3959	14.7526	24.0976	26.825	24.5065	2.25602	6.12614e-05
THBS1	Thrombospondin 1	IPI00296099	P07996	1	28	5	7	46	27	0.920422	32.3427	4.91754	6.48782	49.3581	26.4671	2.24693	4.95425e-05
PHGDH	Phosphoglycerate dehydrogenase	IPI00011200	O43175	0	1	3	2	0	7	0	1.1551	2.95053	1.85366	0	6.86183	2.2348	0.169395
DUSP3	Dual specificity phosphatase 3	IPI00018671	P51452	0	4	3	5	5	6	0	4.62038	2.95053	4.63416	5.36501	5.88157	2.22216	0.0704866
NUDT21	Nudix (nucleoside diphosphate linked moiety X)-type motif 21	IPI00646917	O43809	3	1	0	4	2	3	2.76127	1.1551	0	3.70733	2.146	2.94079	2.21924	0.173265
BAX	BCL2-associated X protein	IPI00071059	Q07812	0	0	4	1	4	4	0	0	3.93404	0.926832	4.29201	3.92105	2.19694	0.179077
YWHAH	Tyrosine 3-monooxygenase/tryptophan 5-monooxygenase activation protein, eta polypeptide	IPI00216319	Q04917	2	0	3	4	2	5	1.84084	0	2.95053	3.70733	2.146	4.90131	2.18251	0.137869
RPL18	Ribosomal protein L18	IPI00215719	Q07020	1	3	0	3	3	3	0.920422	3.46529	0	2.78049	3.219	2.94079	2.17847	0.184033
PSME1	Proteasome (prosome, macropain) activator subunit 1 (PA28 alpha)	IPI00030154	Q06323	6	1	7	10	11	10	5.52253	1.1551	6.88456	9.26832	11.803	9.80262	2.17526	0.0133762
HIST2H2BE	Histone cluster 2, H2be	IPI00003935	Q16778	3	8	14	21	7	27	2.76127	9.24076	13.7691	19.4635	7.51101	26.4671	2.17302	0.000978752
CTNNA1	Catenin (cadherin-associated protein), alpha 1, 102kDa	IPI00215948	P35221	5	0	7	16	0	10	4.60211	0	6.88456	14.8293	0	9.80262	2.17297	0.0226542
C1QB	Complement component 1, q subcomponent, B chain	IPI00477992	P02746	0	2	2	0	5	4	0	2.31019	1.96702	0	5.36501	3.92105	2.15993	0.189145
IGH@	Immunoglobulin heavy locus	IPI00385264	P04220	2	8	1	18	0	6	1.84084	9.24076	0.983509	16.683	0	5.88157	2.15378	0.0309046
AKR1A1	Aldo-keto reductase family 1, member A1 (aldehyde reductase)	IPI00220271	P14550	6	5	5	14	8	13	5.52253	5.77548	4.91754	12.9756	8.58401	12.7434	2.15165	0.00931217
IGHA1	Immunoglobulin heavy constant alpha 1	IPI00061977	n.a.	12	6	9	22	17	20	11.0451	6.93057	8.85158	20.3903	18.241	19.6052	2.14835	0.000753138
PSMA6	Proteasome (prosome, macropain) subunit, alpha type, 6	IPI00029623	P60900	3	0	3	7	3	3	2.76127	0	2.95053	6.48782	3.219	2.94079	2.14792	0.112597
CAPZA2	Capping protein (actin filament) muscle Z-line, alpha 2	IPI00026182	P47755	0	3	2	5	3	3	0	3.46529	1.96702	4.63416	3.219	2.94079	2.14328	0.147753
LASP1	LIM and SH3 protein 1	IPI00000861	Q14847	4	1	1	6	4	3	3.68169	1.1551	0.983509	5.56099	4.29201	2.94079	2.1322	0.116279
SF3B14	Splicing factor 3B, 14 kDa subunit	IPI00032827	Q9Y3B4	0	4	1	4	4	3	0	4.62038	0.983509	3.70733	4.29201	2.94079	2.12322	0.153068
HNRNPA2B1	Heterogeneous nuclear ribonucleoprotein A2/B1	IPI00386854	n.a.	6	2	7	16	8	8	5.52253	2.31019	6.88456	14.8293	8.58401	7.84209	2.10613	0.0149059
RPL6	Ribosomal protein L6	IPI00329389	Q02878	1	4	2	6	3	6	0.920422	4.62038	1.96702	5.56099	3.219	5.88157	2.09616	0.0982159
TPI1	Triosephosphate isomerase 1	IPI00451401	P60174	5	6	10	11	17	17	4.60211	6.93057	9.83509	10.1951	18.241	16.6645	2.09108	0.00432707
HPRT1	Hypoxanthine phosphoribosyltransferase 1	IPI00218493	P00492	4	1	6	15	2	6	3.68169	1.1551	5.90105	13.9025	2.146	5.88157	2.08401	0.0405945
MATR3	Matrin 3	IPI00017297	P43243	4	2	5	14	1	8	3.68169	2.31019	4.91754	12.9756	1.073	7.84209	2.08336	0.040682
VAMP3	Vesicle-associated membrane protein 3 (cellubrevin)	IPI00549343	Q15836	1	3	4	8	6	3	0.920422	3.46529	3.93404	7.41465	6.43801	2.94079	2.07356	0.0821543
HMBS	Hydroxymethylbilane synthase	IPI00028160	P08397	1	0	0	2	0	0	0.920422	0	0	1.85366	0	0	2.01402	0.559633
HTATIP2	HIV-1 Tat interactive protein 2, 30kDa	IPI00383665	Q9BUP3	1	0	0	2	0	0	0.920422	0	0	1.85366	0	0	2.01402	0.559633
C12orf10	Chromosome 12 open reading frame 10	IPI00029444	Q9HB07	1	0	0	2	0	0	0.920422	0	0	1.85366	0	0	2.01402	0.559633
COASY	CoA synthase	IPI00184821	Q13057	1	0	0	2	0	0	0.920422	0	0	1.85366	0	0	2.01402	0.559633
PDAP1	PDGFA associated protein 1	IPI00013297	Q13442	1	0	0	2	0	0	0.920422	0	0	1.85366	0	0	2.01402	0.559633
RBBP4	Retinoblastoma binding protein 4	IPI00328319	Q09028	1	0	0	2	0	0	0.920422	0	0	1.85366	0	0	2.01402	0.559633
CBR1	Carbonyl reductase 1	IPI00295386	P16152	4	6	4	11	12	6	3.68169	6.93057	3.93404	10.1951	12.876	5.88157	2.01313	0.0283024
TCERG1	Transcription elongation regulator 1	IPI00247871	O14776	0	0	1	2	0	0	0	0	0.983509	1.85366	0	0	2.00709	0.561637
NT5C	5', 3'-nucleotidase, cytosolic	IPI00005573	Q8TCD5	0	0	1	2	0	0	0	0	0.983509	1.85366	0	0	2.00709	0.561637
LRRFIP1	Leucine rich repeat (in FLII) interacting protein 1	IPI00006207	Q32MZ4	0	0	1	2	0	0	0	0	0.983509	1.85366	0	0	2.00709	0.561637
GSTM3	Glutathione S-transferase mu 3 (brain)	IPI00246975	P21266	0	0	1	2	0	0	0	0	0.983509	1.85366	0	0	2.00709	0.561637
CPA3	Carboxypeptidase A3 (mast cell)	IPI00009829	P15088	0	0	1	2	0	0	0	0	0.983509	1.85366	0	0	2.00709	0.561637
ANPEP	Alanyl (membrane) aminopeptidase	IPI00221224	P15144	0	0	1	2	0	0	0	0	0.983509	1.85366	0	0	2.00709	0.561637
SMARCC2	SWI/SNF related, matrix associated, actin dependent regulator of chromatin, subfamily c, member 2	IPI00150057	Q8TAQ2	0	0	1	2	0	0	0	0	0.983509	1.85366	0	0	2.00709	0.561637
ANP32A	Acidic (leucine-rich) nuclear phosphoprotein 32 family, member A	IPI00025849	P39687	0	0	1	2	0	0	0	0	0.983509	1.85366	0	0	2.00709	0.561637
CSDA	Cold shock domain protein A	IPI00031801	P16989	1	0	2	4	0	2	0.920422	0	1.96702	3.70733	0	1.96052	2.00497	0.315545
KHSRP	KH-type splicing regulatory protein	IPI00479786	Q92945	1	0	1	2	0	2	0.920422	0	0.983509	1.85366	0	1.96052	2.00374	0.412925
SF3A1	Splicing factor 3a, subunit 1, 120kDa	IPI00017451	Q15459	2	0	6	9	0	7	1.84084	0	5.90105	8.34148	0	6.86183	2.00339	0.101677
MRPS35	Mitochondrial ribosomal protein S35	IPI00073779	P82673	0	0	2	2	0	2	0	0	1.96702	1.85366	0	1.96052	2.00034	0.414116
HNRNPC	Heterogeneous nuclear ribonucleoprotein C (C1/C2)	IPI00216592	P07910	4	6	4	4	15	10	3.68169	6.93057	3.93404	3.70733	16.095	9.80262	2	0.0298805
IPO5	Importin 5	IPI00329200	O00410	0	0	3	2	0	4	0	0	2.95053	1.85366	0	3.92105	1.99821	0.318008
HDLBP	High density lipoprotein binding protein	IPI00022228	Q00341	1	1	3	7	0	3	0.920422	1.1551	2.95053	6.48782	0	2.94079	1.99536	0.198338
MARS	Methionyl-tRNA synthetase	IPI00008240	P56192	0	0	1	0	0	2	0	0	0.983509	0	0	1.96052	1.9935	0.565622
ASS1	Argininosuccinate synthase 1	IPI00020632	P00966	0	0	1	0	0	2	0	0	0.983509	0	0	1.96052	1.9935	0.565622
FIS1	Fission 1 (mitochondrial outer membrane) homolog (S. cerevisiae)	IPI00007052	Q9Y3D6	0	0	1	0	0	2	0	0	0.983509	0	0	1.96052	1.9935	0.565622
YBX1	Y box binding protein 1	IPI00031812	P67809	2	1	4	10	1	3	1.84084	1.1551	3.93404	9.26832	1.073	2.94079	1.99232	0.128922
DCTN1	Dynactin 1	IPI00029485	Q14203	0	1	2	5	0	1	0	1.1551	1.96702	4.63416	0	0.980262	1.9895	0.321205
ARPC5	Actin related protein 2/3 complex, subunit 5, 16kDa	IPI00550234	O15511	1	0	2	2	1	3	0.920422	0	1.96702	1.85366	1.073	2.94079	1.98497	0.322874
EIF2S1	Eukaryotic translation initiation factor 2, subunit 1 alpha, 35kDa	IPI00219678	P05198	1	1	0	3	0	1	0.920422	1.1551	0	2.78049	0	0.980262	1.98403	0.419913
SSB	Sjogren syndrome antigen B (autoantigen La)	IPI00009032	P05455	2	0	2	5	2	1	1.84084	0	1.96702	4.63416	2.146	0.980262	1.98245	0.254604
TAF15	TAF15 RNA polymerase II, TATA box binding protein (TBP)-associated factor, 68kDa	IPI00020194	Q92804	1	0	1	2	1	1	0.920422	0	0.983509	1.85366	1.073	0.980262	1.9806	0.421126
ECHDC1	Enoyl CoA hydratase domain containing 1	IPI00302688	Q9NTX5	2	0	2	3	2	3	1.84084	0	1.96702	2.78049	2.146	2.94079	1.97902	0.255846
BAG2	BCL2-associated athanogene 2	IPI00000643	O95816	1	0	1	1	1	2	0.920422	0	0.983509	0.926832	1.073	1.96052	1.97721	0.422334
C6orf108	Chromosome 6 open reading frame 108	IPI00007926	O43598	1	0	3	2	2	4	0.920422	0	2.95053	1.85366	2.146	3.92105	1.97567	0.257079
ACP1	Acid phosphatase 1, soluble	IPI00219861	P24666	1	0	3	2	2	4	0.920422	0	2.95053	1.85366	2.146	3.92105	1.97567	0.257079
ELAVL1	ELAV (embryonic lethal, abnormal vision, Drosophila)-like 1 (Hu antigen R)	IPI00301936	B4DVB8	5	2	3	11	5	4	4.60211	2.31019	2.95053	10.1951	5.36501	3.92105	1.97259	0.0738788
STIP1	Stress-induced-phosphoprotein 1	IPI00013894	P31948	3	1	5	7	5	6	2.76127	1.1551	4.91754	6.48782	5.36501	5.88157	1.97069	0.0904084
UBA1	Ubiquitin-like modifier activating enzyme 1	IPI00552452	Q5JRS2	1	1	1	2	1	3	0.920422	1.1551	0.983509	1.85366	1.073	2.94079	1.9696	0.32862
DYNC1I2	Dynein, cytoplasmic 1, intermediate chain 2	IPI00216348	Q13409	0	1	2	3	1	2	0	1.1551	1.96702	2.78049	1.073	1.96052	1.9696	0.32862
RHOB	Ras homolog family member B	IPI00000041	P62745	0	0	5	1	3	6	0	0	4.91754	0.926832	3.219	5.88157	1.96755	0.208018
TPD52	Tumor protein D52	IPI00218323	P55327	1	0	3	2	3	3	0.920422	0	2.95053	1.85366	3.219	2.94079	1.96416	0.261348
CALM3	Calmodulin 3 (phosphorylase kinase, delta)	IPI00075248	P62158	0	1	3	3	2	3	0	1.1551	2.95053	2.78049	2.146	2.94079	1.96416	0.261348
DERA	Deoxyribose-phosphate aldolase (putative)	IPI00219677	Q9Y315	0	1	0	2	0	0	0	1.1551	0	1.85366	0	0	1.961	0.575329
NUP35	Nucleoporin 35kDa	IPI00329650	Q8NFH5	2	0	0	1	2	1	1.84084	0	0	0.926832	2.146	0.980262	1.95766	0.429416
STX12	Syntaxin 12	IPI00329332	Q86Y82	1	1	1	3	2	1	0.920422	1.1551	0.983509	2.78049	2.146	0.980262	1.95659	0.333571
OLA1	Obg-like ATPase 1	IPI00216106	Q9NTK5	1	2	0	2	1	3	0.920422	2.31019	0	1.85366	1.073	2.94079	1.95434	0.334428
SERPINF2	Serpin peptidase inhibitor, clade F (alpha-2 antiplasmin, pigment epithelium derived factor), member 2	IPI00029863	n.a.	0	2	0	1	0	3	0	2.31019	0	0.926832	0	2.94079	1.95094	0.431864
ARL1	ADP-ribosylation factor-like 1	IPI00219518	P40616	0	0	2	0	2	2	0	0	1.96702	0	2.146	1.96052	1.94763	0.433081
PITPNA	Phosphatidylinositol transfer protein, alpha	IPI00216048	Q00169	0	1	0	0	0	2	0	1.1551	0	0	0	1.96052	1.94754	0.579372
SFPQ	Splicing factor proline/glutamine-rich	IPI00010740	P23246	8	2	11	20	6	15	7.36338	2.31019	10.8186	18.5366	6.43801	14.7039	1.93869	0.0120425
SPTAN1	Spectrin, alpha, non-erythrocytic 1	IPI00478292	Q14917	69	6	27	111	29	58	63.5091	6.93057	26.5547	102.878	31.117	56.8552	1.93776	3.55502e-08
MAN2B1	Mannosidase, alpha, class 2B, member 1	IPI00012989	O00754	0	2	1	1	2	3	0	2.31019	0.983509	0.926832	2.146	2.94079	1.93474	0.342026
PDCD6IP	Programmed cell death 6 interacting protein	IPI00246058	Q8WUM4	2	1	14	18	5	10	1.84084	1.1551	13.7691	16.683	5.36501	9.80262	1.92753	0.0253018
MIF	Macrophage migration inhibitory factor (glycosylation-inhibiting factor)	IPI00293276	P14174	0	2	3	1	6	3	0	2.31019	2.95053	0.926832	6.43801	2.94079	1.92195	0.224815
PTBP1	Polypyrimidine tract binding protein 1	IPI00179964	P26599	6	1	6	12	6	7	5.52253	1.1551	5.90105	11.122	6.43801	6.86183	1.90214	0.0558465
SYNCRIP	Synaptotagmin binding, cytoplasmic RNA interacting protein	IPI00018140	O60506	11	3	2	16	13	2	10.1246	3.46529	1.96702	14.8293	13.949	1.96052	1.89792	0.0343378
COL12A1	Collagen, type XII, alpha 1	IPI00302944	Q99715	14	39	11	8	69	49	12.8859	45.0487	10.8186	7.41465	74.0371	48.0328	1.89228	2.47273e-05
RPL11	Ribosomal protein L11	IPI00376798	P62913	4	5	5	8	9	10	3.68169	5.77548	4.91754	7.41465	9.65701	9.80262	1.88319	0.0507803
VIM	Vimentin	IPI00418471	P08670	86	82	30	144	140	93	79.1563	94.7178	29.5053	133.464	150.22	91.1644	1.86474	6.85603e-13
PTGIS	Prostaglandin I2 (prostacyclin) synthase	IPI00003411	Q16647	0	1	0	0	2	0	0	1.1551	0	0	2.146	0	1.85796	0.607317
ARF6	ADP-ribosylation factor 6	IPI00215920	P62330	2	2	5	4	6	7	1.84084	2.31019	4.91754	3.70733	6.43801	6.86183	1.84739	0.130557
RPS10	Ribosomal protein S10	IPI00008438	P46783	4	0	9	8	5	11	3.68169	0	8.85158	7.41465	5.36501	10.7829	1.82952	0.0750406
RPS19	Ribosomal protein S19	IPI00215780	P39019	1	5	1	6	3	4	0.920422	5.77548	0.983509	5.56099	3.219	3.92105	1.80671	0.200605
GGCT	Gamma-glutamylcyclotransferase	IPI00031564	O75223	1	1	4	3	3	5	0.920422	1.1551	3.93404	2.78049	3.219	4.90131	1.8021	0.239186
HINT1	Histidine triad nucleotide binding protein 1	IPI00239077	P49773	0	0	5	4	0	5	0	0	4.91754	3.70733	0	4.90131	1.79963	0.285294
GDI2	GDP dissociation inhibitor 2	IPI00031461	Q5SX90	1	2	3	5	3	3	0.920422	2.31019	2.95053	4.63416	3.219	2.94079	1.79683	0.241601
PFN1	Profilin 1	IPI00216691	P07737	22	17	24	30	56	30	20.2493	19.6366	23.6042	27.8049	60.0881	29.4079	1.79161	0.000161108
GLO1	Glyoxalase I	IPI00220766	Q04760	1	1	3	2	1	6	0.920422	1.1551	2.95053	1.85366	1.073	5.88157	1.78041	0.294461
PEBP1	Phosphatidylethanolamine binding protein 1	IPI00219446	P30086	5	11	12	15	15	21	4.60211	12.7061	11.8021	13.9025	16.095	20.5855	1.77989	0.0130068
PKM	Pyruvate kinase, muscle	IPI00479186	P14618	9	5	8	9	16	15	8.2838	5.77548	7.86807	8.34148	17.168	14.7039	1.77592	0.0283579
KHSRP	KH-type splicing regulatory protein	IPI00298363	n.a.	8	1	5	16	4	5	7.36338	1.1551	4.91754	14.8293	4.29201	4.90131	1.77583	0.0812718
PLG	Plasminogen	IPI00019580	P00747	0	8	2	1	1	16	0	9.24076	1.96702	0.926832	1.073	15.6842	1.75538	0.148468
SND1	Staphylococcal nuclease and tudor domain containing 1	IPI00140420	Q7KZF4	0	1	11	12	0	9	0	1.1551	10.8186	11.122	0	8.82236	1.74765	0.118213
ARPC2	Actin related protein 2/3 complex, subunit 2, 34kDa	IPI00000477	Q9BXV5	0	4	1	4	2	3	0	4.62038	0.983509	3.70733	2.146	2.94079	1.74634	0.311401
CCT6A	Chaperonin containing TCP1, subunit 6A (zeta 1)	IPI00027626	P40227	2	3	8	9	5	9	1.84084	3.46529	7.86807	8.34148	5.36501	8.82236	1.74217	0.105257
ACP1	Acid phosphatase 1, soluble	IPI00218847	n.a.	1	0	3	3	1	3	0.920422	0	2.95053	2.78049	1.073	2.94079	1.73982	0.370922
RPLP2	Ribosomal protein, large, P2	IPI00008529	P05387	1	4	8	11	5	7	0.920422	4.62038	7.86807	10.1951	5.36501	6.86183	1.73926	0.106337
YWHAE	Tyrosine 3-monooxygenase/tryptophan 5-monooxygenase activation protein, epsilon polypeptide	IPI00000816	P62258	18	10	22	36	23	29	16.5676	11.551	21.6372	33.3659	24.679	28.4276	1.73392	0.00166842
SNRPB	Small nuclear ribonucleoprotein polypeptides B and B1	IPI00027285	P14678	3	0	1	4	2	1	2.76127	0	0.983509	3.70733	2.146	0.980262	1.73367	0.374095
ENO2	Enolase 2 (gamma, neuronal)	IPI00216171	P09104	7	6	6	8	20	6	6.44296	6.93057	5.90105	7.41465	21.46	5.88157	1.72914	0.0530249
PPP1CC	Protein phosphatase 1, catalytic subunit, gamma isozyme	IPI00005705	P36873	0	2	2	4	0	3	0	2.31019	1.96702	3.70733	0	2.94079	1.72878	0.376601
NDUFA9	NADH dehydrogenase (ubiquinone) 1 alpha subcomplex, 9, 39kDa	IPI00003968	Q16795	1	1	2	2	1	4	0.920422	1.1551	1.96702	1.85366	1.073	3.92105	1.72718	0.377432
ITGB4	Integrin, beta 4	IPI00027422	P16144	4	0	3	10	0	2	3.68169	0	2.95053	9.26832	0	1.96052	1.72196	0.247445
UBE2K	Ubiquitin-conjugating enzyme E2K	IPI00021370	P61086	2	0	2	2	3	2	1.84084	0	1.96702	1.85366	3.219	1.96052	1.7178	0.38233
FASN	Fatty acid synthase	IPI00026781	P49327	0	2	16	10	0	21	0	2.31019	15.7361	9.26832	0	20.5855	1.71635	0.0651802
RHOC	Ras homolog family member C	IPI00027434	P08134	1	0	3	0	3	4	0.920422	0	2.95053	0	3.219	3.92105	1.71304	0.384843
FUBP1	Far upstream element (FUSE) binding protein 1	IPI00375441	Q96AE4	5	2	5	8	10	3	4.60211	2.31019	4.91754	7.41465	10.73	2.94079	1.70772	0.134655
RPS7	Ribosomal protein S7	IPI00013415	P62081	0	0	7	3	1	8	0	0	6.88456	2.78049	1.073	7.84209	1.70554	0.256107
FKBP2	FK506 binding protein 2, 13kDa	IPI00002535	P26885	0	2	2	2	2	3	0	2.31019	1.96702	1.85366	2.146	2.94079	1.7037	0.389806
HSPB1	Heat shock 27kDa protein 1	IPI00025512	P04792	16	6	2	26	10	5	14.7268	6.93057	1.96702	24.0976	10.73	4.90131	1.68589	0.0399993
C14orf166	Chromosome 14 open reading frame 166	IPI00006980	Q9Y224	3	1	2	7	1	2	2.76127	1.1551	1.96702	6.48782	1.073	1.96052	1.65754	0.322753
TIMM50	Translocase of inner mitochondrial membrane 50 homolog (S. cerevisiae)	IPI00418497	Q3ZCQ8	1	1	1	4	0	1	0.920422	1.1551	0.983509	3.70733	0	0.980262	1.65741	0.484461
SEPT7	Septin 7	IPI00033025	n.a.	0	1	2	3	0	2	0	1.1551	1.96702	2.78049	0	1.96052	1.65315	0.486732
CAND1	Cullin-associated and neddylation-dissociated 1	IPI00100160	Q86VP6	0	2	4	5	0	5	0	2.31019	3.93404	4.63416	0	4.90131	1.65221	0.325902
PSMA3	Proteasome (prosome, macropain) subunit, alpha type, 3	IPI00171199	P25788	3	0	3	5	3	2	2.76127	0	2.95053	4.63416	3.219	1.96052	1.64815	0.328337
CYB5R3	Cytochrome b5 reductase 3	IPI00328415	P00387	3	2	4	9	3	3	2.76127	2.31019	3.93404	8.34148	3.219	2.94079	1.64585	0.232616
RCC1	Regulator of chromosome condensation 1	IPI00001661	Q6NT97	1	1	1	4	1	0	0.920422	1.1551	0.983509	3.70733	1.073	0	1.64299	0.492234
SERPINA1	Serpin peptidase inhibitor, clade A (alpha-1 antiproteinase, antitrypsin), member 1	IPI00553177	P01009	7	36	18	17	35	51	6.44296	41.5834	17.7032	15.7561	37.5551	49.9934	1.63734	0.0020826
C8G	Complement component 8, gamma polypeptide	IPI00011261	P07360	0	2	7	0	4	11	0	2.31019	6.88456	0	4.29201	10.7829	1.63283	0.240356
PSMB2	Proteasome (prosome, macropain) subunit, beta type, 2	IPI00028006	P49721	1	4	4	4	3	8	0.920422	4.62038	3.93404	3.70733	3.219	7.84209	1.63137	0.241185
NME1-NME2	NME1-NME2 readthrough	IPI00026260	P22392	2	0	6	4	1	8	1.84084	0	5.90105	3.70733	1.073	7.84209	1.61931	0.278894
KRT9	Keratin 9	IPI00019359	P35527	39	15	23	21	42	64	35.8965	17.3264	22.6207	19.4635	45.0661	62.7368	1.61925	0.000768616
ARHGDIB	Rho GDP dissociation inhibitor (GDI) beta	IPI00003817	P52566	3	7	2	8	7	5	2.76127	8.08567	1.96702	7.41465	7.51101	4.90131	1.61709	0.184034
COL1A2	Collagen, type I, alpha 2	IPI00304962	P08123	11	14	4	14	17	17	10.1246	16.1713	3.93404	12.9756	18.241	16.6645	1.61005	0.0410798
EHD2	EH-domain containing 2	IPI00100980	Q9NZN4	4	0	1	7	0	1	3.68169	0	0.983509	6.48782	0	0.980262	1.60886	0.399862
RRBP1	Ribosome binding protein 1 homolog 180kDa (dog)	IPI00215743	Q9P2E9	10	0	0	15	1	0	9.20422	0	0	13.9025	1.073	0	1.60688	0.235201
HSPA1L	Heat shock 70kDa protein 1-like	IPI00301277	B4DI54	16	2	7	12	21	8	14.7268	2.31019	6.88456	11.122	22.533	7.84209	1.60288	0.0607368
HNRNPA1	Heterogeneous nuclear ribonucleoprotein A1	IPI00215965	P09651	2	4	8	6	9	8	1.84084	4.62038	7.86807	5.56099	9.65701	7.84209	1.6016	0.160983
EPRS	Glutamyl-prolyl-tRNA synthetase	IPI00013452	P07814	0	0	5	4	0	4	0	0	4.91754	3.70733	0	3.92105	1.59995	0.405472
APOA1BP	Apolipoprotein A-I binding protein	IPI00168479	B4DP80	2	1	2	6	0	2	1.84084	1.1551	1.96702	5.56099	0	1.96052	1.59637	0.407767
FLNB	Filamin B, beta	IPI00289334	O75369	17	16	41	52	41	27	15.6472	18.4815	40.3239	48.1952	43.9931	26.4671	1.59117	0.00154584
ACO1	Aconitase 1, soluble	IPI00008485	P21399	1	5	2	9	2	2	0.920422	5.77548	1.96702	8.34148	2.146	1.96052	1.59026	0.297724
ARHGDIA	Rho GDP dissociation inhibitor (GDI) alpha	IPI00003815	P52565	12	7	13	20	22	10	11.0451	8.08567	12.7856	18.5366	23.606	9.80262	1.58802	0.0379599
CRK	V-crk sarcoma virus CT10 oncogene homolog (avian)	IPI00004838	P46108	2	0	3	2	3	3	1.84084	0	2.95053	1.85366	3.219	2.94079	1.57426	0.422159
UBA1	Ubiquitin-like modifier activating enzyme 1	IPI00645078	P22314	13	9	17	38	11	13	11.9655	10.3959	16.7197	35.2196	11.803	12.7434	1.57191	0.0257493
DNAJB1	DnaJ (Hsp40) homolog, subfamily B, member 1	IPI00015947	P25685	3	2	0	5	2	1	2.76127	2.31019	0	4.63416	2.146	0.980262	1.5708	0.424482
RPS4X	Ribosomal protein S4, X-linked	IPI00217030	P62701	10	10	12	15	11	25	9.20422	11.551	11.8021	13.9025	11.803	24.5065	1.56629	0.0449671
TAGLN2	Transgelin 2	IPI00550363	P37802	13	13	31	20	29	42	11.9655	15.0162	30.4888	18.5366	31.117	41.171	1.56512	0.00756868
TYMP	Thymidine phosphorylase	IPI00292858	P19971	8	9	5	13	14	8	7.36338	10.3959	4.91754	12.0488	15.022	7.84209	1.54787	0.105754
RAC2	Ras-related C3 botulinum toxin substrate 2 (rho family, small GTP binding protein Rac2)	IPI00010270	P15153	0	3	4	4	1	6	0	3.46529	3.93404	3.70733	1.073	5.88157	1.54578	0.364033
PSMA4	Proteasome (prosome, macropain) subunit, alpha type, 4	IPI00299155	P25789	4	1	2	3	4	4	3.68169	1.1551	1.96702	2.78049	4.29201	3.92105	1.54238	0.366503
HNRNPR	Heterogeneous nuclear ribonucleoprotein R	IPI00012074	O43390	19	7	5	23	18	7	17.488	8.08567	4.91754	21.3171	19.314	6.86183	1.51854	0.0680362
HSPA8	Heat shock 70kDa protein 8	IPI00003865	P11142	89	44	69	115	123	74	81.9176	50.8242	67.8621	106.586	131.979	72.5394	1.5156	3.8445e-06
PABPC1	Poly(A) binding protein, cytoplasmic 1	IPI00008524	P11940	10	6	12	21	11	11	9.20422	6.93057	11.8021	19.4635	11.803	10.7829	1.51259	0.0863017
PRDX5	Peroxiredoxin 5	IPI00024915	P30044	7	9	20	19	6	30	6.44296	10.3959	19.6702	17.6098	6.43801	29.4079	1.51064	0.0528303
SLC1A5	Solute carrier family 1 (neutral amino acid transporter), member 5	IPI00019472	Q15758	2	0	0	2	0	1	1.84084	0	0	1.85366	0	0.980262	1.50741	0.650761
VDAC1P4	Voltage-dependent anion channel 1 pseudogene 4	IPI00084625	n.a.	6	1	2	3	10	1	5.52253	1.1551	1.96702	2.78049	10.73	0.980262	1.50556	0.33503
PIN1	Peptidylprolyl cis/trans isomerase, NIMA-interacting 1	IPI00013723	Q13526	0	0	2	2	0	1	0	0	1.96702	1.85366	0	0.980262	1.50122	0.65407
DARS	Aspartyl-tRNA synthetase	IPI00216951	P14868	0	0	4	2	0	4	0	0	3.93404	1.85366	0	3.92105	1.49826	0.528338
HSP90AA1	Heat shock protein 90kDa alpha (cytosolic), class A member 1	IPI00382470	P07900	32	11	53	65	28	52	29.4535	12.7061	52.126	60.2441	30.044	50.9736	1.49688	0.00206694
TPI1P1	Triosephosphate isomerase 1 pseudogene 1	IPI00383071	P60174	30	9	24	31	35	30	27.6127	10.3959	23.6042	28.7318	37.5551	29.4079	1.49685	0.0123668
EIF5AL1	Eukaryotic translation initiation factor 5A-like 1	IPI00218084	n.a.	0	0	2	0	0	3	0	0	1.96702	0	0	2.94079	1.49514	0.657365
CECR5	Cat eye syndrome chromosome region, candidate 5	IPI00011511	Q9BXW7	1	1	2	4	0	2	0.920422	1.1551	1.96702	3.70733	0	1.96052	1.49234	0.532441
IARS2	Isoleucyl-tRNA synthetase 2, mitochondrial	IPI00017283	Q9NSE4	2	1	3	2	0	7	1.84084	1.1551	2.95053	1.85366	0	6.86183	1.49233	0.444543
COPB1	Coatomer protein complex, subunit beta 1	IPI00295851	P53618	1	3	4	7	1	4	0.920422	3.46529	3.93404	6.48782	1.073	3.92105	1.48048	0.387065
AIMP2	Aminoacyl tRNA synthetase complex-interacting multifunctional protein 2	IPI00011916	Q13155	1	3	2	4	0	5	0.920422	3.46529	1.96702	3.70733	0	4.90131	1.47943	0.454628
PFDN2	Prefoldin subunit 2	IPI00006052	Q9UHV9	1	0	3	2	2	2	0.920422	0	2.95053	1.85366	2.146	1.96052	1.47888	0.541895
PSMD1	Proteasome (prosome, macropain) 26S subunit, non-ATPase, 1	IPI00299608	Q99460	1	2	1	2	0	4	0.920422	2.31019	0.983509	1.85366	0	3.92105	1.47888	0.541895
LMAN2	Lectin, mannose-binding 2	IPI00009950	Q12907	1	1	2	2	1	3	0.920422	1.1551	1.96702	1.85366	1.073	2.94079	1.47888	0.541895
GPX3	Glutathione peroxidase 3 (plasma)	IPI00026199	P22352	0	1	11	0	4	14	0	1.1551	10.8186	0	4.29201	13.7237	1.47821	0.291495
AEBP1	AE binding protein 1	IPI00444378	n.a.	0	3	3	1	0	8	0	3.46529	2.95053	0.926832	0	7.84209	1.47545	0.457796
EDARADD	EDAR-associated death domain	IPI00328587	n.a.	4	0	2	2	4	3	3.68169	0	1.96702	1.85366	4.29201	2.94079	1.47353	0.459309
SARS	Seryl-tRNA synthetase	IPI00220637	P49591	0	2	2	5	1	0	0	2.31019	1.96702	4.63416	1.073	0	1.47157	0.547107
PNP	Purine nucleoside phosphorylase	IPI00017672	P00491	9	4	9	16	13	4	8.2838	4.62038	8.85158	14.8293	13.949	3.92105	1.47032	0.159002
VCL	Vinculin	IPI00291175	P18206	79	19	13	106	28	30	72.7134	21.9468	12.7856	98.2441	30.044	29.4079	1.46829	0.00171755
SRSF9	Serine/arginine-rich splicing factor 9	IPI00012340	Q13242	3	1	2	4	4	1	2.76127	1.1551	1.96702	3.70733	4.29201	0.980262	1.46767	0.464011
APEX1	APEX nuclease (multifunctional DNA repair enzyme) 1	IPI00215911	P27695	0	3	1	1	0	5	0	3.46529	0.983509	0.926832	0	4.90131	1.46554	0.551422
SERPINB9	Serpin peptidase inhibitor, clade B (ovalbumin), member 9	IPI00032139	P50453	0	2	0	3	0	0	0	2.31019	0	2.78049	0	0	1.46275	0.675185
PLBD1	Phospholipase B domain containing 1	IPI00016255	Q6P4A8	1	2	3	1	3	5	0.920422	2.31019	2.95053	0.926832	3.219	4.90131	1.46265	0.468051
PRDX6	Peroxiredoxin 6	IPI00220301	P30041	8	14	11	20	14	15	7.36338	16.1713	10.8186	18.5366	15.022	14.7039	1.45064	0.0968544
ARCN1	Archain 1	IPI00298520	B0YIW6	3	1	0	1	4	1	2.76127	1.1551	0	0.926832	4.29201	0.980262	1.44955	0.563059
CCT3	Chaperonin containing TCP1, subunit 3 (gamma)	IPI00290770	Q5SZY0	6	2	9	8	8	9	5.52253	2.31019	8.85158	7.41465	8.58401	8.82236	1.44674	0.237596
PGK1	Phosphoglycerate kinase 1	IPI00169383	P00558	41	22	22	34	57	35	37.7373	25.4121	21.6372	31.5123	61.1611	34.3092	1.44608	0.00833086
CAPZB	Capping protein (actin filament) muscle Z-line, beta	IPI00026185	P47756	3	6	8	14	5	6	2.76127	6.93057	7.86807	12.9756	5.36501	5.88157	1.44538	0.23881
ACOT7	Acyl-CoA thioesterase 7	IPI00010415	O00154	0	1	3	1	4	1	0	1.1551	2.95053	0.926832	4.29201	0.980262	1.44507	0.566346
COL12A1	Collagen, type XII, alpha 1	IPI00221384	Q5TF09	29	81	37	18	103	98	26.6922	93.5627	36.3898	16.683	110.519	96.0657	1.43877	0.000629182
KRT1	Keratin 1	IPI00220327	P04264	82	43	58	53	87	128	75.4746	49.6691	57.0435	49.1221	93.3511	125.474	1.43828	0.000145947
CKB	Creatine kinase, brain	IPI00022977	P12277	21	5	91	18	23	128	19.3289	5.77548	89.4993	16.683	24.679	125.474	1.43565	0.00259705
HNRNPF	Heterogeneous nuclear ribonucleoprotein F	IPI00003881	P52597	15	5	4	13	13	9	13.8063	5.77548	3.93404	12.0488	13.949	8.82236	1.43017	0.174952
HMGB1P10	High mobility group box 1 pseudogene 10	IPI00018755	Q9UGV6	0	0	7	5	0	5	0	0	6.88456	4.63416	0	4.90131	1.42834	0.46714
PSME3	Proteasome (prosome, macropain) activator subunit 3 (PA28 gamma; Ki)	IPI00030243	P61289	4	1	4	5	3	5	3.68169	1.1551	3.93404	4.63416	3.219	4.90131	1.42759	0.409319
HNRNPCL1	Heterogeneous nuclear ribonucleoprotein C-like 1	IPI00027569	O60812	8	6	3	8	13	4	7.36338	6.93057	2.95053	7.41465	13.949	3.92105	1.42586	0.256831
PARK7	Parkinson protein 7	IPI00298547	Q99497	5	5	10	11	7	11	4.60211	5.77548	9.83509	10.1951	7.51101	10.7829	1.42575	0.220142
HNRNPD	Heterogeneous nuclear ribonucleoprotein D (AU-rich element RNA binding protein 1, 37kDa)	IPI00028888	Q14103	9	4	3	8	9	6	8.2838	4.62038	2.95053	7.41465	9.65701	5.88157	1.40621	0.292896
TBCA	Tubulin folding cofactor A	IPI00217236	O75347	1	3	3	4	1	5	0.920422	3.46529	2.95053	3.70733	1.073	4.90131	1.40491	0.488278
FBL	Fibrillarin	IPI00025039	P22087	1	0	4	6	0	1	0.920422	0	3.93404	5.56099	0	0.980262	1.40384	0.560541
COL3A1	Collagen, type III, alpha 1	IPI00021033	P02461	4	3	0	3	3	4	3.68169	3.46529	0	2.78049	3.219	3.92105	1.39504	0.497447
HSP90AA2	Heat shock protein 90kDa alpha (cytosolic), class A member 2	IPI00031523	Q14568	20	12	23	27	28	23	18.4084	13.8611	22.6207	25.0245	30.044	22.546	1.38989	0.0606213
FGG	Fibrinogen gamma chain	IPI00021891	P02679	3	123	58	34	133	99	2.76127	142.077	57.0435	31.5123	142.709	97.0459	1.38985	0.000598777
AGR2	Anterior gradient 2 homolog (Xenopus laevis)	IPI00007427	Q4JM47	8	16	17	9	33	17	7.36338	18.4815	16.7197	8.34148	35.4091	16.6645	1.38898	0.104874
CTSZ	Cathepsin Z	IPI00002745	Q9UBR2	2	1	2	5	1	1	1.84084	1.1551	1.96702	4.63416	1.073	0.980262	1.38754	0.574273
NTPCR	Nucleoside-triphosphatase, cancer-related	IPI00031570	Q9BSD7	1	4	2	2	4	4	0.920422	4.62038	1.96702	1.85366	4.29201	3.92105	1.38021	0.511485
ENO1	Enolase 1, (alpha)	IPI00465248	P06733	60	36	13	47	88	20	55.2253	41.5834	12.7856	43.5611	94.4241	19.6052	1.37914	0.00998814
EWSR1	Ewing sarcoma breakpoint region 1	IPI00009841	Q96MX4	3	1	1	3	2	2	2.76127	1.1551	0.983509	2.78049	2.146	1.96052	1.37826	0.582214
LOC402562	Similar to heterogeneous nuclear ribonucleoprotein A1	IPI00176692	n.a.	10	4	13	9	16	13	9.20422	4.62038	12.7856	8.34148	17.168	12.7434	1.37735	0.201716
DSP	Desmoplakin	IPI00013933	P15924	15	1	27	30	0	29	13.8063	1.1551	26.5547	27.8049	0	28.4276	1.3737	0.112167
ARPC5L	Actin related protein 2/3 complex, subunit 5-like	IPI00414554	Q9BPX5	1	0	4	1	3	3	0.920422	0	3.93404	0.926832	3.219	2.94079	1.37356	0.586272
CAPG	Capping protein (actin filament), gelsolin-like	IPI00027341	P40121	12	1	5	12	8	5	11.0451	1.1551	4.91754	11.122	8.58401	4.90131	1.37228	0.304139
WDR1	WD repeat domain 1	IPI00216256	n.a.	0	3	15	12	6	7	0	3.46529	14.7526	11.122	6.43801	6.86183	1.36834	0.30858
NAGK	N-acetylglucosamine kinase	IPI00296526	B4DLZ5	0	7	3	6	2	6	0	8.08567	2.95053	5.56099	2.146	5.88157	1.36278	0.453054
LMNB2	Lamin B2	IPI00009771	n.a.	9	3	6	9	10	6	8.2838	3.46529	5.90105	8.34148	10.73	5.88157	1.36135	0.316611
SSR1	Signal sequence receptor, alpha	IPI00301021	P43307	2	3	0	2	2	3	1.84084	3.46529	0	1.85366	2.146	2.94079	1.35989	0.598241
DPYSL2	Dihydropyrimidinase-like 2	IPI00257508	Q16555	1	2	2	2	3	2	0.920422	2.31019	1.96702	1.85366	3.219	1.96052	1.35872	0.599269
HNRNPU	Heterogeneous nuclear ribonucleoprotein U (scaffold attachment factor A)	IPI00479217	Q00839	10	13	16	22	14	18	9.20422	15.0162	15.7361	20.3903	15.022	17.6447	1.35756	0.144512
N/A	Similar to enolase 1, (alpha)	IPI00013769	n.a.	34	12	5	24	36	11	31.2944	13.8611	4.91754	22.244	38.6281	10.7829	1.35724	0.0951997
GNPNAT1	Glucosamine-phosphate N-acetyltransferase 1	IPI00061525	Q96EK6	0	2	3	0	3	4	0	2.31019	2.95053	0	3.219	3.92105	1.35526	0.602342
SPR	Sepiapterin reductase (7,8-dihydrobiopterin:NADP+ oxidoreductase)	IPI00017469	P35270	2	2	7	6	2	7	1.84084	2.31019	6.88456	5.56099	2.146	6.86183	1.34897	0.44923
LAP3	Leucine aminopeptidase 3	IPI00419237	P28838	4	5	10	14	5	7	3.68169	5.77548	9.83509	12.9756	5.36501	6.86183	1.3486	0.320147
NONO	Non-POU domain containing, octamer-binding	IPI00304596	Q15233	4	1	3	5	5	1	3.68169	1.1551	2.95053	4.63416	5.36501	0.980262	1.34708	0.519966
FGB	Fibrinogen beta chain	IPI00298497	P02675	5	206	70	35	242	118	4.60211	237.95	68.8456	32.4391	259.666	115.671	1.34458	0.000159273
IDH1	Isocitrate dehydrogenase 1 (NADP+), soluble	IPI00027223	O75874	5	1	8	8	4	7	4.60211	1.1551	7.86807	7.41465	4.29201	6.86183	1.34399	0.399705
PSMD8	Proteasome (prosome, macropain) 26S subunit, non-ATPase, 8	IPI00010201	P48556	1	0	2	2	0	2	0.920422	0	1.96702	1.85366	0	1.96052	1.33482	0.704376
EIF6	Eukaryotic translation initiation factor 6	IPI00010105	P56537	1	0	5	3	0	5	0.920422	0	4.91754	2.78049	0	4.90131	1.33294	0.593414
STRAP	Serine/threonine kinase receptor associated protein	IPI00294536	B4DNJ6	0	0	3	2	0	2	0	0	2.95053	1.85366	0	1.96052	1.33288	0.705811
CAPNS1	Calpain, small subunit 1	IPI00025084	P04632	1	0	2	1	0	3	0.920422	0	1.96702	0.926832	0	2.94079	1.33288	0.705811
PSMB9	Proteasome (prosome, macropain) subunit, beta type, 9 (large multifunctional peptidase 2)	IPI00000787	P28065	1	4	6	3	5	7	0.920422	4.62038	5.90105	2.78049	5.36501	6.86183	1.32877	0.472601
TPM2	Tropomyosin 2 (beta)	IPI00218820	P07951	3	0	0	3	1	0	2.76127	0	0	2.78049	1.073	0	1.32738	0.70991
GAA	Glucosidase, alpha; acid	IPI00293088	P10253	1	3	4	0	6	5	0.920422	3.46529	3.93404	0	6.43801	4.90131	1.32648	0.541958
RAD23B	RAD23 homolog B (S. cerevisiae)	IPI00008223	P54727	3	1	2	5	1	2	2.76127	1.1551	1.96702	4.63416	1.073	1.96052	1.3235	0.602657
PSMC3	Proteasome (prosome, macropain) 26S subunit, ATPase, 3	IPI00018398	P17980	3	1	2	4	1	3	2.76127	1.1551	1.96702	3.70733	1.073	2.94079	1.32253	0.603614
APEH	N-acylaminoacyl-peptide hydrolase	IPI00337741	P13798	2	2	2	4	0	4	1.84084	2.31019	1.96702	3.70733	0	3.92105	1.32155	0.60457
SNX3	Sorting nexin 3	IPI00029740	O60493	2	0	1	1	1	2	1.84084	0	0.983509	0.926832	1.073	1.96052	1.32151	0.714255
PSMB4	Proteasome (prosome, macropain) subunit, beta type, 4	IPI00555956	P28070	0	0	3	3	1	0	0	0	2.95053	2.78049	1.073	0	1.32151	0.714255
COPA	Coatomer protein complex, subunit alpha	IPI00295857	P53621	0	1	2	2	0	2	0	1.1551	1.96702	1.85366	0	1.96052	1.31958	0.715699
SORD	Sorbitol dehydrogenase	IPI00216057	Q00796	0	1	2	2	0	2	0	1.1551	1.96702	1.85366	0	1.96052	1.31958	0.715699
NHP2L1	NHP2 non-histone chromosome protein 2-like 1 (S. cerevisiae)	IPI00026167	P55769	1	0	2	1	1	2	0.920422	0	1.96702	0.926832	1.073	1.96052	1.31958	0.715699
APRT	Adenine phosphoribosyltransferase	IPI00218693	P07741	0	9	14	8	8	15	0	10.3959	13.7691	7.41465	8.58401	14.7039	1.31636	0.316656
EIF3K	Eukaryotic translation initiation factor 3, subunit K	IPI00033143	Q9UBQ5	0	0	3	0	1	3	0	0	2.95053	0	1.073	2.94079	1.31575	0.71858
RALA	V-ral simian leukemia viral oncogene homolog A (ras related)	IPI00217519	P11233	3	0	3	3	3	2	2.76127	0	2.95053	2.78049	3.219	1.96052	1.31494	0.611136
TRIM28	Tripartite motif containing 28	IPI00438229	Q13263	5	3	13	12	8	8	4.60211	3.46529	12.7856	11.122	8.58401	7.84209	1.31309	0.344128
IQGAP1	IQ motif containing GTPase activating protein 1	IPI00009342	P46940	29	19	12	38	19	23	26.6922	21.9468	11.8021	35.2196	20.387	22.546	1.31104	0.112128
GALE	UDP-galactose-4-epimerase	IPI00030229	Q5QPP4	0	1	2	3	1	0	0	1.1551	1.96702	2.78049	1.073	0	1.30833	0.724181
LGALS3BP	Lectin, galactoside-binding, soluble, 3 binding protein	IPI00023673	Q08380	4	1	1	1	3	4	3.68169	1.1551	0.983509	0.926832	3.219	3.92105	1.3074	0.618697
CNPY2	Canopy 2 homolog (zebrafish)	IPI00443909	Q9Y2B0	2	2	2	3	2	3	1.84084	2.31019	1.96702	2.78049	2.146	2.94079	1.3074	0.618697
RPL23A	Ribosomal protein L23a	IPI00021266	P62750	0	1	2	2	1	1	0	1.1551	1.96702	1.85366	1.073	0.980262	1.30641	0.725633
SEC22B	SEC22 vesicle trafficking protein homolog B (S. cerevisiae) (gene/pseudogene)	IPI00006865	O75396	0	2	4	2	2	4	0	2.31019	3.93404	1.85366	2.146	3.92105	1.30455	0.621587
ASAH1	N-acylsphingosine amidohydrolase (acid ceramidase) 1	IPI00013698	Q13510	4	1	1	2	4	2	3.68169	1.1551	0.983509	1.85366	4.29201	1.96052	1.30182	0.624356
RPL12	Ribosomal protein L12	IPI00024933	P30050	6	4	15	4	10	19	5.52253	4.62038	14.7526	3.70733	10.73	18.625	1.29619	0.326808
TWF2	Twinfilin, actin-binding protein, homolog 2 (Drosophila)	IPI00550917	Q6IBS0	0	2	1	2	1	1	0	2.31019	0.983509	1.85366	1.073	0.980262	1.29336	0.735613
CEACAM5	Carcinoembryonic antigen-related cell adhesion molecule 5	IPI00027486	P06731	17	0	10	18	5	12	15.6472	0	9.83509	16.683	5.36501	11.7631	1.29255	0.315371
C8orf82	Chromosome 8 open reading frame 82	IPI00166638	Q6P1X6	0	1	2	0	2	2	0	1.1551	1.96702	0	2.146	1.96052	1.28957	0.738528
FAM129B	Family with sequence similarity 129, member B	IPI00456750	Q96TA1	1	0	6	6	1	2	0.920422	0	5.90105	5.56099	1.073	1.96052	1.28168	0.621561
ARPC3	Actin related protein 2/3 complex, subunit 3, 21kDa	IPI00005162	O15145	4	5	7	3	8	10	3.68169	5.77548	6.88456	2.78049	8.58401	9.80262	1.27896	0.457476
CTSG	Cathepsin G	IPI00028064	P08311	4	8	11	10	7	13	3.68169	9.24076	10.8186	9.26832	7.51101	12.7434	1.27818	0.374894
NACA	Nascent polypeptide-associated complex alpha subunit	IPI00023748	Q13765	11	2	11	11	8	12	10.1246	2.31019	10.8186	10.1951	8.58401	11.7631	1.27657	0.368206
RPL9	Ribosomal protein L9	IPI00031691	P32969	2	4	4	5	2	6	1.84084	4.62038	3.93404	4.63416	2.146	5.88157	1.27628	0.561068
RPL30	Ribosomal protein L30	IPI00219156	P62888	1	1	5	1	1	7	0.920422	1.1551	4.91754	0.926832	1.073	6.86183	1.27202	0.632309
UQCRB	Ubiquinol-cytochrome c reductase binding protein	IPI00220416	P14927	1	4	5	5	3	5	0.920422	4.62038	4.91754	4.63416	3.219	4.90131	1.27182	0.566736
UBE2V1	Ubiquitin-conjugating enzyme E2 variant 1	IPI00019599	Q13404	2	1	4	4	2	3	1.84084	1.1551	3.93404	3.70733	2.146	2.94079	1.26966	0.634939
BRPF1	Bromodomain and PHD finger containing, 1	IPI00386354	Q9H7Z5	4	2	4	3	6	4	3.68169	2.31019	3.93404	2.78049	6.43801	3.92105	1.2685	0.570982
CCT2	Chaperonin containing TCP1, subunit 2 (beta)	IPI00297779	P78371	10	5	13	13	8	15	9.20422	5.77548	12.7856	12.0488	8.58401	14.7039	1.26829	0.344716
CNRIP1	Cannabinoid receptor interacting protein 1	IPI00073958	Q96F85	0	3	0	0	2	2	0	3.46529	0	0	2.146	1.96052	1.26387	0.758648
N/A	Similar to heterogeneous nuclear ribonucleoprotein A3	IPI00374686	n.a.	5	3	6	7	6	5	4.60211	3.46529	5.90105	6.48782	6.43801	4.90131	1.26139	0.513824
GSTP1	Glutathione S-transferase pi 1	IPI00219757	P09211	37	13	53	38	45	49	34.0556	15.0162	52.126	35.2196	48.2851	48.0328	1.26052	0.0781224
GNB2	Guanine nucleotide binding protein (G protein), beta polypeptide 2	IPI00003348	P62879	3	2	2	5	3	1	2.76127	2.31019	1.96702	4.63416	3.219	0.980262	1.26018	0.645666
CAPZA1	Capping protein (actin filament) muscle Z-line, alpha 1	IPI00005969	P52907	8	11	12	15	17	8	7.36338	12.7061	11.8021	13.9025	18.241	7.84209	1.2554	0.341118
RPS5	Ribosomal protein S5	IPI00008433	P46782	4	3	4	1	2	11	3.68169	3.46529	3.93404	0.926832	2.146	10.7829	1.25354	0.57421
FUS	Fused in sarcoma	IPI00221354	P35637	5	2	4	6	4	4	4.60211	2.31019	3.93404	5.56099	4.29201	3.92105	1.25308	0.574826
SUB1	SUB1 homolog (S. cerevisiae)	IPI00221222	P53999	4	0	4	6	0	4	3.68169	0	3.93404	5.56099	0	3.92105	1.25308	0.633686
NAA10	N(alpha)-acetyltransferase 10, NatA catalytic subunit	IPI00013184	P41227	2	0	2	3	0	2	1.84084	0	1.96702	2.78049	0	1.96052	1.25303	0.736164
HSP90AB1	Heat shock protein 90kDa alpha (cytosolic), class B member 1	IPI00334775	n.a.	82	63	106	109	105	106	75.4746	72.771	104.252	101.025	112.665	103.908	1.25129	0.00797706
GAPDH	Glyceraldehyde-3-phosphate dehydrogenase	IPI00219018	P04406	91	90	105	114	144	108	83.7584	103.959	103.268	105.659	154.512	105.868	1.25042	0.00474871
PRTN3	Proteinase 3	IPI00027409	P24158	0	0	4	3	0	2	0	0	3.93404	2.78049	0	1.96052	1.25018	0.738738
TARS	Threonyl-tRNA synthetase	IPI00329633	P26639	0	0	4	2	0	3	0	0	3.93404	1.85366	0	2.94079	1.24877	0.740023
EEF1D	Eukaryotic translation elongation factor 1 delta (guanine nucleotide exchange protein)	IPI00023048	P29692	7	4	4	10	5	4	6.44296	4.62038	3.93404	9.26832	5.36501	3.92105	1.24576	0.523965
ARPC4	Actin related protein 2/3 complex, subunit 4, 20kDa	IPI00554811	P59998	2	2	3	1	5	3	1.84084	2.31019	2.95053	0.926832	5.36501	2.94079	1.24515	0.662966
GRHPR	Glyoxylate reductase/hydroxypyruvate reductase	IPI00037448	Q9UBQ7	3	0	1	1	1	3	2.76127	0	0.983509	0.926832	1.073	2.94079	1.24188	0.746304
CD44	CD44 molecule (Indian blood group)	IPI00297160	P16070	2	2	0	5	0	0	1.84084	2.31019	0	4.63416	0	0	1.23647	0.751284
MSN	Moesin	IPI00219365	P26038	4	13	5	8	9	11	3.68169	15.0162	4.91754	7.41465	9.65701	10.7829	1.23315	0.461403
APOO	Apolipoprotein O	IPI00042580	Q9BUR5	2	0	2	1	2	2	1.84084	0	1.96702	0.926832	2.146	1.96052	1.23082	0.756487
TPM3	Tropomyosin 3	IPI00178083	Q8NAG3	8	4	4	10	5	5	7.36338	4.62038	3.93404	9.26832	5.36501	4.90131	1.23063	0.535524
GNB2L1	Guanine nucleotide binding protein (G protein), beta polypeptide 2-like 1	IPI00641950	B4DWC6	10	13	21	11	15	29	9.20422	15.0162	20.6537	10.1951	16.095	28.4276	1.22443	0.316412
UFD1L	Ubiquitin fusion degradation 1 like (yeast)	IPI00218292	Q92890	0	3	1	4	0	1	0	3.46529	0.983509	3.70733	0	0.980262	1.22264	0.764104
MRPL48	Mitochondrial ribosomal protein L48	IPI00295066	Q96GC5	1	1	2	1	2	2	0.920422	1.1551	1.96702	0.926832	2.146	1.96052	1.21985	0.766712
CTSS	Cathepsin S	IPI00299150	P25774	0	0	4	1	3	1	0	0	3.93404	0.926832	3.219	0.980262	1.21847	0.768013
LDHB	Lactate dehydrogenase B	IPI00219217	P07195	15	13	35	25	23	30	13.8063	15.0162	34.4228	23.1708	24.679	29.4079	1.21612	0.247849
UBA1	Ubiquitin-like modifier activating enzyme 1	IPI00026119	Q5JRR6	10	7	23	24	7	18	9.20422	8.08567	22.6207	22.244	7.51101	17.6447	1.21261	0.365272
HNRNPH1	Heterogeneous nuclear ribonucleoprotein H1 (H)	IPI00013881	P31943	11	4	6	9	11	6	10.1246	4.62038	5.90105	8.34148	11.803	5.88157	1.21209	0.511633
MRPL18	Mitochondrial ribosomal protein L18	IPI00160421	Q9H0U6	1	2	1	1	2	2	0.920422	2.31019	0.983509	0.926832	2.146	1.96052	1.21035	0.775669
ACTN1	Actinin, alpha 1	IPI00013508	P12814	102	51	72	121	66	89	93.8831	58.9099	70.8126	112.147	70.8181	87.2433	1.20995	0.0342766
C1QC	Complement component 1, q subcomponent, C chain	IPI00022394	P02747	0	2	2	0	2	3	0	2.31019	1.96702	0	2.146	2.94079	1.2076	0.778282
CTSD	Cathepsin D	IPI00011229	P07339	30	12	11	20	25	20	27.6127	13.8611	10.8186	18.5366	26.825	19.6052	1.20133	0.321441
TUBA1C	Tubulin, alpha 1c	IPI00166768	Q8N532	39	36	35	52	43	40	35.8965	41.5834	34.4228	48.1952	46.1391	39.2105	1.20117	0.153783
RPS2	Ribosomal protein S2	IPI00013485	P15880	3	6	14	9	4	15	2.76127	6.93057	13.7691	8.34148	4.29201	14.7039	1.19986	0.516966
CBR3	Carbonyl reductase 3	IPI00290462	O75828	4	3	2	4	3	4	3.68169	3.46529	1.96702	3.70733	3.219	3.92105	1.19775	0.687756
HNRNPM	Heterogeneous nuclear ribonucleoprotein M	IPI00171903	P52272	22	6	19	28	22	7	20.2493	6.93057	18.6867	25.9513	23.606	6.86183	1.19231	0.371818
LYZ	Lysozyme	IPI00019038	P61626	4	5	4	3	9	4	3.68169	5.77548	3.93404	2.78049	9.65701	3.92105	1.18882	0.642929
PSMA1	Proteasome (prosome, macropain) subunit, alpha type, 1	IPI00016832	P25786	6	3	5	8	7	2	5.52253	3.46529	4.91754	7.41465	7.51101	1.96052	1.18875	0.631586
PGRMC2	Progesterone receptor membrane component 2	IPI00005202	O15173	4	4	1	2	4	5	3.68169	4.62038	0.983509	1.85366	4.29201	4.90131	1.18814	0.701057
TUBB1	Tubulin, beta 1 class VI	IPI00006510	Q9H4B7	22	25	18	30	27	22	20.2493	28.8774	17.7032	27.8049	28.971	21.5658	1.18583	0.308754
MARCKS	Myristoylated alanine-rich protein kinase C substrate	IPI00219301	P29966	6	4	5	10	3	5	5.52253	4.62038	4.91754	9.26832	3.219	4.90131	1.18432	0.628169
RAB6B	RAB6B, member RAS oncogene family	IPI00016891	Q9NRW1	9	5	5	6	10	7	8.2838	5.77548	4.91754	5.56099	10.73	6.86183	1.18107	0.591137
VASP	Vasodilator-stimulated phosphoprotein	IPI00301058	P50552	0	1	4	3	2	1	0	1.1551	3.93404	2.78049	2.146	0.980262	1.17666	0.788009
HNRNPH3	Heterogeneous nuclear ribonucleoprotein H3 (2H9)	IPI00013877	P31942	5	10	4	8	8	7	4.60211	11.551	3.93404	7.41465	8.58401	6.86183	1.17458	0.603522
LAMTOR1	Late endosomal/lysosomal adaptor, MAPK and MTOR activator 1	IPI00016670	Q6IAA8	0	2	3	1	1	4	0	2.31019	2.95053	0.926832	1.073	3.92105	1.17447	0.790382
TALDO1	Transaldolase 1	IPI00550488	P37837	7	11	6	12	12	5	6.44296	12.7061	5.90105	11.122	12.876	4.90131	1.17263	0.563697
KRT10	Keratin 10	IPI00009865	P13645	33	16	15	13	23	40	30.3739	18.4815	14.7526	12.0488	24.679	39.2105	1.16492	0.368325
AK1	Adenylate kinase 1	IPI00018342	P00568	1	3	12	3	8	8	0.920422	3.46529	11.8021	2.78049	8.58401	7.84209	1.15919	0.663148
PCBP1	Poly(rC) binding protein 1	IPI00016610	Q15365	8	8	11	5	12	15	7.36338	9.24076	10.8186	4.63416	12.876	14.7039	1.15623	0.578445
POTEE	POTE ankyrin domain family, member E	IPI00479743	Q6S8J3	4	5	7	5	9	5	3.68169	5.77548	6.88456	4.63416	9.65701	4.90131	1.15389	0.672992
PSME2	Proteasome (prosome, macropain) activator subunit 2 (PA28 beta)	IPI00384051	A8MZ76	1	7	9	9	6	5	0.920422	8.08567	8.85158	8.34148	6.43801	4.90131	1.14725	0.677002
RPLP0	Ribosomal protein, large, P0	IPI00008530	P05388	21	20	16	23	25	19	19.3289	23.1019	15.7361	21.3171	26.825	18.625	1.1465	0.448146
CSTB	Cystatin B (stefin B)	IPI00021828	P04080	0	4	8	5	3	6	0	4.62038	7.86807	4.63416	3.219	5.88157	1.14334	0.73337
RNH1	Ribonuclease/angiogenin inhibitor 1	IPI00550069	P13489	2	6	4	8	2	4	1.84084	6.93057	3.93404	7.41465	2.146	3.92105	1.14249	0.734788
RPL7	Ribosomal protein L7	IPI00030179	P18124	2	2	2	2	2	3	1.84084	2.31019	1.96702	1.85366	2.146	2.94079	1.14156	0.811805
HLA-A	Major histocompatibility complex, class I, A	IPI00026569	P30443	1	3	2	4	2	1	0.920422	3.46529	1.96702	3.70733	2.146	0.980262	1.1363	0.818271
RPS14	Ribosomal protein S14	IPI00026271	P62263	3	1	10	6	2	8	2.76127	1.1551	9.83509	5.56099	2.146	7.84209	1.13467	0.72983
GNAI2	Guanine nucleotide binding protein (G protein), alpha inhibiting activity polypeptide 2	IPI00217906	P04899	0	5	1	3	0	4	0	5.77548	0.983509	2.78049	0	3.92105	1.13451	0.820481
ARF1	ADP-ribosylation factor 1	IPI00215914	P84077	12	12	27	15	20	24	11.0451	13.8611	26.5547	13.9025	21.46	23.5263	1.13279	0.514453
RPS8	Ribosomal protein S8	IPI00216587	P62241	1	1	5	3	1	4	0.920422	1.1551	4.91754	2.78049	1.073	3.92105	1.13159	0.811133
EIF3A	Eukaryotic translation initiation factor 3, subunit A	IPI00029012	Q14152	4	2	9	11	0	6	3.68169	2.31019	8.85158	10.1951	0	5.88157	1.13013	0.729754
PTRF	Polymerase I and transcript release factor	IPI00176903	Q6NZI2	4	3	0	7	1	0	3.68169	3.46529	0	6.48782	1.073	0	1.12642	0.818029
HNRPDL	Heterogeneous nuclear ribonucleoprotein D-like	IPI00011274	O14979	8	2	4	7	5	4	7.36338	2.31019	3.93404	6.48782	5.36501	3.92105	1.12638	0.744978
RAN	RAN, member RAS oncogene family	IPI00643041	P62826	5	10	18	6	12	20	4.60211	11.551	17.7032	5.56099	12.876	19.6052	1.12493	0.620833
NDUFS3	NADH dehydrogenase (ubiquinone) Fe-S protein 3, 30kDa (NADH-coenzyme Q reductase)	IPI00025796	O75489	12	2	1	9	3	5	11.0451	2.31019	0.983509	8.34148	3.219	4.90131	1.12488	0.739702
HLA-DRB1	Major histocompatibility complex, class II, DR beta 1	IPI00010397	Q95IH1	1	1	5	1	2	5	0.920422	1.1551	4.91754	0.926832	2.146	4.90131	1.12476	0.820234
HEXB	Hexosaminidase B (beta polypeptide)	IPI00012585	P07686	10	3	8	8	9	7	9.20422	3.46529	7.86807	7.41465	9.65701	6.86183	1.12261	0.698678
CPOX	Coproporphyrinogen oxidase	IPI00093057	P36551	1	2	4	3	2	3	0.920422	2.31019	3.93404	2.78049	2.146	2.94079	1.12102	0.825247
HSPA1A	Heat shock 70kDa protein 1A	IPI00304925	P08107	21	6	17	23	15	12	19.3289	6.93057	16.7197	21.3171	16.095	11.7631	1.12051	0.582104
PGAM2	Phosphoglycerate mutase 2 (muscle)	IPI00218570	P15259	5	1	1	3	4	1	4.60211	1.1551	0.983509	2.78049	4.29201	0.980262	1.11884	0.828194
EEF1A1	Eukaryotic translation elongation factor 1 alpha 1	IPI00025447	Q6IQ15	36	41	56	44	47	61	33.1352	47.3589	55.0765	40.7806	50.4311	59.796	1.11837	0.346931
ABHD10	Abhydrolase domain containing 10	IPI00020075	Q9NUJ1	5	0	3	3	2	4	4.60211	0	2.95053	2.78049	2.146	3.92105	1.11746	0.819153
ACAA1	Acetyl-CoA acyltransferase 1	IPI00012828	P09110	2	2	4	6	0	3	1.84084	2.31019	3.93404	5.56099	0	2.94079	1.11746	0.819153
SSR4	Signal sequence receptor, delta	IPI00019385	P51571	3	3	9	2	6	9	2.76127	3.46529	8.85158	1.85366	6.43801	8.82236	1.10931	0.769618
HNRNPK	Heterogeneous nuclear ribonucleoprotein K	IPI00216049	P61978	44	29	25	42	38	31	40.4986	33.4978	24.5877	38.9269	40.7741	30.3881	1.10877	0.456876
KRT2	Keratin 2	IPI00021304	P35908	39	24	28	21	36	46	35.8965	27.7223	27.5382	19.4635	38.6281	45.092	1.10768	0.477622
NPM1	Nucleophosmin (nucleolar phosphoprotein B23, numatrin)	IPI00220740	P06748	0	4	12	5	3	10	0	4.62038	11.8021	4.63416	3.219	9.80262	1.10691	0.767504
ATP6V1E1	ATPase, H+ transporting, lysosomal 31kDa, V1 subunit E1	IPI00003856	P36543	4	2	2	5	3	1	3.68169	2.31019	1.96702	4.63416	3.219	0.980262	1.10434	0.838126
CFL1	Cofilin 1 (non-muscle)	IPI00012011	P23528	19	6	32	15	24	25	17.488	6.93057	31.4723	13.9025	25.752	24.5065	1.10313	0.590149
TARDBP	TAR DNA binding protein	IPI00025815	Q13148	3	3	2	3	2	4	2.76127	3.46529	1.96702	2.78049	2.146	3.92105	1.10233	0.841044
RAB6A	RAB6A, member RAS oncogene family	IPI00023526	P20340	2	2	4	2	3	4	1.84084	2.31019	3.93404	1.85366	3.219	3.92105	1.101	0.842987
ST13	Suppression of tumorigenicity 13 (colon carcinoma) (Hsp70 interacting protein)	IPI00032826	P50502	3	1	4	1	5	3	2.76127	1.1551	3.93404	0.926832	5.36501	2.94079	1.09645	0.849667
HIST1H2AE	Histone cluster 1, H2ae	IPI00026272	P04908	3	4	11	9	4	7	2.76127	4.62038	10.8186	8.34148	4.29201	6.86183	1.09475	0.780498
COL1A1	Collagen, type I, alpha 1	IPI00297646	P02452	17	20	12	13	20	22	15.6472	23.1019	11.8021	12.0488	21.46	21.5658	1.09224	0.653444
CMPK1	Cytidine monophosphate (UMP-CMP) kinase 1, cytosolic	IPI00219953	P30085	0	0	10	4	2	5	0	0	9.83509	3.70733	2.146	4.90131	1.0912	0.841627
PSMA5	Proteasome (prosome, macropain) subunit, alpha type, 5	IPI00291922	P28066	8	3	8	9	5	7	7.36338	3.46529	7.86807	8.34148	5.36501	6.86183	1.09101	0.783207
ECI1	Enoyl-CoA delta isomerase 1	IPI00300567	P42126	8	0	2	4	4	3	7.36338	0	1.96702	3.70733	4.29201	2.94079	1.08815	0.84665
PSMB8	Proteasome (prosome, macropain) subunit, beta type, 8 (large multifunctional peptidase 7)	IPI00000783	P28062	1	1	8	4	3	4	0.920422	1.1551	7.86807	3.70733	3.219	3.92105	1.08443	0.852783
DECR1	2,4-dienoyl CoA reductase 1, mitochondrial	IPI00003482	Q16698	9	5	5	9	7	5	8.2838	5.77548	4.91754	8.34148	7.51101	4.90131	1.08363	0.799725
MYL6	Myosin, light chain 6, alkali, smooth muscle and non-muscle	IPI00335168	P60660	11	9	9	13	8	11	10.1246	10.3959	8.85158	12.0488	8.58401	10.7829	1.08287	0.756157
CTSB	Cathepsin B	IPI00295741	P07858	0	0	11	3	2	7	0	0	10.8186	2.78049	2.146	6.86183	1.08215	0.849952
ABHD14B	Abhydrolase domain containing 14B	IPI00063827	Q96IU4	3	2	5	4	3	4	2.76127	2.31019	4.91754	3.70733	3.219	3.92105	1.08185	0.857056
SDF2L1	Stromal cell-derived factor 2-like 1	IPI00106642	Q9HCN8	1	3	6	4	3	4	0.920422	3.46529	5.90105	3.70733	3.219	3.92105	1.07718	0.864843
CLIC1	Chloride intracellular channel 1	IPI00010896	O00299	21	8	27	21	13	27	19.3289	9.24076	26.5547	19.4635	13.949	26.4671	1.07614	0.691854
MRPS23	Mitochondrial ribosomal protein S23	IPI00032881	Q9Y3D9	7	2	3	7	2	4	6.44296	2.31019	2.95053	6.48782	2.146	3.92105	1.07389	0.85874
TFRC	Transferrin receptor (p90, CD71)	IPI00022462	P02786	7	2	2	5	5	2	6.44296	2.31019	1.96702	4.63416	5.36501	1.96052	1.07005	0.871227
NIPSNAP3A	Nipsnap homolog 3A (C. elegans)	IPI00004845	Q9UFN0	5	3	3	4	5	3	4.60211	3.46529	2.95053	3.70733	5.36501	2.94079	1.06534	0.879539
COL14A1	Collagen, type XIV, alpha 1	IPI00176193	Q05707	6	66	14	43	28	24	5.52253	76.2363	13.7691	39.8538	30.044	23.5263	1.06469	0.674257
CLTCL1	Clathrin, heavy chain-like 1	IPI00022881	P53675	2	4	7	5	1	8	1.84084	4.62038	6.88456	4.63416	1.073	7.84209	1.06235	0.875284
VCP	Valosin containing protein	IPI00022774	P55072	46	28	48	57	26	48	42.3394	32.3427	47.2084	52.8294	27.898	47.0526	1.05894	0.649727
RALB	V-ral simian leukemia viral oncogene homolog B (ras related; GTP binding protein)	IPI00004397	P11234	5	2	5	4	7	2	4.60211	2.31019	4.91754	3.70733	7.51101	1.96052	1.05669	0.890504
NME1	NME/NM23 nucleoside diphosphate kinase 1	IPI00012048	P15531	6	4	18	6	7	17	5.52253	4.62038	17.7032	5.56099	7.51101	16.6645	1.05606	0.835698
TUBB	Tubulin, beta class I	IPI00011654	P07437	57	50	43	59	53	50	52.4641	57.7548	42.2909	54.6831	56.8691	49.0131	1.05602	0.631383
ALDOC	Aldolase C, fructose-bisphosphate	IPI00418262	P09972	0	5	8	5	2	7	0	5.77548	7.86807	4.63416	2.146	6.86183	1.05602	0.887526
HIST1H2AH	Histone cluster 1, H2ah	IPI00081836	Q96KK5	3	6	4	7	2	5	2.76127	6.93057	3.93404	6.48782	2.146	4.90131	1.05527	0.888984
RPS3	Ribosomal protein S3	IPI00011253	P23396	18	18	25	22	15	28	16.5676	20.7917	24.5877	20.3903	16.095	27.4473	1.04617	0.800375
DHX9	DEAH (Asp-Glu-Ala-His) box polypeptide 9	IPI00742905	n.a.	1	8	7	8	0	9	0.920422	9.24076	6.88456	7.41465	0	8.82236	1.04404	0.901595
PGAM1	Phosphoglycerate mutase 1 (brain)	IPI00453476	n.a.	10	1	8	7	5	8	9.20422	1.1551	7.86807	6.48782	5.36501	7.84209	1.04255	0.896575
HADH	Hydroxyacyl-CoA dehydrogenase	IPI00294398	Q16836	21	3	13	18	12	9	19.3289	3.46529	12.7856	16.683	12.876	8.82236	1.04161	0.859118
ATP6V1G2	ATPase, H+ transporting, lysosomal 13kDa, V1 subunit G2	IPI00514381	n.a.	1	8	5	5	5	5	0.920422	9.24076	4.91754	4.63416	5.36501	4.90131	1.03696	0.922253
MYL9	Myosin, light chain 9, regulatory	IPI00030929	Q9BUF9	6	6	8	9	4	8	5.52253	6.93057	7.86807	8.34148	4.29201	7.84209	1.03262	0.918222
EEF2	Eukaryotic translation elongation factor 2	IPI00186290	P13639	16	27	30	46	5	25	14.7268	31.1876	29.5053	42.6343	5.36501	24.5065	1.02653	0.873236
PPIB	Peptidylprolyl isomerase B (cyclophilin B)	IPI00646304	P23284	48	35	56	32	58	56	44.1803	40.4283	55.0765	29.6586	62.2341	54.8947	1.02619	0.827704
RALY	RNA binding protein, autoantigenic (hnRNP-associated with lethal yellow homolog (mouse))	IPI00011268	Q9UKM9	9	6	5	5	9	7	8.2838	6.93057	4.91754	4.63416	9.65701	6.86183	1.02353	0.940702
RAB11B	RAB11B, member RAS oncogene family	IPI00020436	Q15907	13	12	19	13	16	17	11.9655	13.8611	18.6867	12.0488	17.168	16.6645	1.0225	0.916061
CLU	Clusterin	IPI00291262	P10909	4	12	7	6	6	12	3.68169	13.8611	6.88456	5.56099	6.43801	11.7631	1.0146	0.960413
PKM	Pyruvate kinase, muscle	IPI00220644	n.a.	63	69	73	52	80	80	57.9866	79.7016	71.7961	48.1952	85.8401	78.4209	1.00803	0.935146
MRPS22	Mitochondrial ribosomal protein S22	IPI00013146	P82650	2	0	0	2	0	0	1.84084	0	0	1.85366	0	0	1.00696	0.994463
CPT2	Carnitine palmitoyltransferase 2	IPI00012912	P23786	2	0	0	2	0	0	1.84084	0	0	1.85366	0	0	1.00696	0.994463
ITGA1	Integrin, alpha 1	IPI00472202	P56199	2	0	1	3	0	0	1.84084	0	0.983509	2.78049	0	0	1.00525	0.994887
HEBP1	Heme binding protein 1	IPI00148063	Q9NRV9	0	0	3	1	0	2	0	0	2.95053	0.926832	0	1.96052	1.00439	0.998437
PTPMT1	Protein tyrosine phosphatase, mitochondrial 1	IPI00174190	Q8WUK0	0	0	3	1	0	2	0	0	2.95053	0.926832	0	1.96052	1.00439	0.998437
FABP1	Fatty acid binding protein 1, liver	IPI00010290	P07148	0	0	3	1	0	2	0	0	2.95053	0.926832	0	1.96052	1.00439	0.998437
RPS25	Ribosomal protein S25	IPI00012750	P62851	2	0	1	1	0	2	1.84084	0	0.983509	0.926832	0	1.96052	1.00439	0.998225
C12orf5	Chromosome 12 open reading frame 5	IPI00006907	Q9NQ88	0	0	2	1	0	1	0	0	1.96702	0.926832	0	0.980262	1.00439	0.999405
PPP2CA	Protein phosphatase 2, catalytic subunit, alpha isozyme	IPI00008380	P67775	0	0	2	1	0	1	0	0	1.96702	0.926832	0	0.980262	1.00439	0.999405
NME3	NME/NM23 nucleoside diphosphate kinase 3	IPI00012315	Q13232	0	0	2	1	0	1	0	0	1.96702	0.926832	0	0.980262	1.00439	0.999405
SNX9	Sorting nexin 9	IPI00001883	Q9Y5X1	0	0	2	1	0	1	0	0	1.96702	0.926832	0	0.980262	1.00439	0.999405
AKR1B10	Aldo-keto reductase family 1, member B10 (aldose reductase)	IPI00105407	O60218	0	0	2	2	0	0	0	0	1.96702	1.85366	0	0	1.00439	0.998551
CD2AP	CD2-associated protein	IPI00412771	Q9Y5K6	1	0	2	3	0	0	0.920422	0	1.96702	2.78049	0	0	1.00439	0.996556
FKBP3	FK506 binding protein 3, 25kDa	IPI00024157	Q00688	2	0	2	4	0	0	1.84084	0	1.96702	3.70733	0	0	1.00439	0.99506
TSFM	Ts translation elongation factor, mitochondrial	IPI00021016	P43897	1	0	1	2	0	0	0.920422	0	0.983509	1.85366	0	0	1.00439	0.996507
BAG6	BCL2-associated athanogene 6	IPI00465128	P46379	1	0	1	2	0	0	0.920422	0	0.983509	1.85366	0	0	1.00439	0.996507
PDHA1	Pyruvate dehydrogenase (lipoamide) alpha 1	IPI00306301	A5YVE9	1	0	1	2	0	0	0.920422	0	0.983509	1.85366	0	0	1.00439	0.996507
GLB1	Galactosidase, beta 1	IPI00441344	P16278	1	0	1	2	0	0	0.920422	0	0.983509	1.85366	0	0	1.00439	0.996507
SFXN3	Sideroflexin 3	IPI00793874	Q9BWM7	3	1	2	3	0	3	2.76127	1.1551	1.96702	2.78049	0	2.94079	1.00439	0.994403
TPM2	Tropomyosin 2 (beta)	IPI00013991	A7XZE4	7	0	0	6	1	0	6.44296	0	0	5.56099	1.073	0	1.00439	0.998238
EPCAM	Epithelial cell adhesion molecule	IPI00296215	P16422	7	0	5	6	1	5	6.44296	0	4.91754	5.56099	1.073	4.90131	1.00439	0.998652
PTGES2	Prostaglandin E synthase 2	IPI00303568	Q9H7Z7	5	0	2	4	1	2	4.60211	0	1.96702	3.70733	1.073	1.96052	1.00439	0.997391
LDHA	Lactate dehydrogenase A	IPI00217966	P00338	26	11	46	23	24	37	23.931	12.7061	45.2414	21.3171	25.752	36.2697	1.00439	0.984123
SEPT9	Septin 9	IPI00748715	Q1WWK5	1	0	4	2	0	3	0.920422	0	3.93404	1.85366	0	2.94079	1.00439	0.999706
VPS26A	Vacuolar protein sorting 26 homolog A (S. pombe)	IPI00411426	O75436	0	0	3	0	0	3	0	0	2.95053	0	0	2.94079	1.00439	0.996768
HDHD3	Haloacid dehalogenase-like hydrolase domain containing 3	IPI00009931	Q9BSH5	2	0	3	2	0	3	1.84084	0	2.95053	1.85366	0	2.94079	1.00439	0.999001
CDH1	Cadherin 1, type 1, E-cadherin (epithelial)	IPI00000513	Q9UII8	3	0	1	3	0	1	2.76127	0	0.983509	2.78049	0	0.980262	1.00439	0.99506
CAPS	Calcyphosine	IPI00103067	n.a.	0	0	2	0	0	2	0	0	1.96702	0	0	1.96052	1.00439	0.997361
RHOG	Ras homolog family member G	IPI00017342	P84095	0	0	2	0	0	2	0	0	1.96702	0	0	1.96052	1.00439	0.997361
PTRH2	Peptidyl-tRNA hydrolase 2	IPI00032903	Q9Y3E5	0	0	2	0	0	2	0	0	1.96702	0	0	1.96052	1.00439	0.997361
HMGCL	3-hydroxymethyl-3-methylglutaryl-CoA lyase	IPI00293564	P35914	3	0	2	3	0	2	2.76127	0	1.96702	2.78049	0	1.96052	1.00439	0.996416
IVD	Isovaleryl-CoA dehydrogenase	IPI00645805	P26440	2	1	2	2	0	3	1.84084	1.1551	1.96702	1.85366	0	2.94079	-1.00627	0.992118
TCP1	T-complex 1	IPI00290566	P17987	3	0	12	8	3	4	2.76127	0	11.8021	7.41465	3.219	3.92105	-1.00661	0.9856
AHCY	Adenosylhomocysteinase	IPI00012007	P23526	1	2	8	5	0	6	0.920422	2.31019	7.86807	4.63416	0	5.88157	-1.00694	0.987065
MOGS	Mannosyl-oligosaccharide glucosidase	IPI00328170	Q13724	4	1	2	4	1	2	3.68169	1.1551	1.96702	3.70733	1.073	1.96052	-1.00754	0.988793
TPD52L2	Tumor protein D52-like 2	IPI00221178	O43399	2	0	1	2	1	0	1.84084	0	0.983509	1.85366	1.073	0	-1.00824	0.991979
GRPEL1	GrpE-like 1, mitochondrial (E. coli)	IPI00029557	Q9HAV7	2	1	6	3	1	5	1.84084	1.1551	5.90105	2.78049	1.073	4.90131	-1.00832	0.985981
RRAS	Related RAS viral (r-ras) oncogene homolog	IPI00020418	P10301	0	1	4	2	0	3	0	1.1551	3.93404	1.85366	0	2.94079	-1.00833	0.989533
TPT1	Tumor protein, translationally-controlled 1	IPI00009943	Q5W0H4	3	2	2	3	0	4	2.76127	2.31019	1.96702	2.78049	0	3.92105	-1.00901	0.986608
MYOF	Myoferlin	IPI00021048	Q9NZM1	1	1	3	0	0	5	0.920422	1.1551	2.95053	0	0	4.90131	-1.00937	0.98824
SLIRP	SRA stem-loop interacting RNA binding protein	IPI00009922	Q9GZT3	0	1	2	2	0	1	0	1.1551	1.96702	1.85366	0	0.980262	-1.01169	0.988642
CCT5	Chaperonin containing TCP1, subunit 5 (epsilon)	IPI00010720	P48643	4	1	10	5	4	6	3.68169	1.1551	9.83509	4.63416	4.29201	5.88157	-1.01204	0.973854
LOC652595	Similar to U2 small nuclear ribonucleoprotein A	IPI00183920	n.a.	3	0	2	2	2	1	2.76127	0	1.96702	1.85366	2.146	0.980262	-1.01234	0.984531
H2AFV	H2A histone family, member V	IPI00018278	Q71UI9	5	3	5	6	2	5	4.60211	3.46529	4.91754	5.56099	2.146	4.90131	-1.01259	0.974554
POLDIP2	Polymerase (DNA-directed), delta interacting protein 2	IPI00165506	Q9Y2S7	2	0	0	1	1	0	1.84084	0	0	0.926832	1.073	0	-1.01331	0.989452
KDELC2	KDEL (Lys-Asp-Glu-Leu) containing 2	IPI00143921	Q7Z4H8	1	1	0	2	0	0	0.920422	1.1551	0	1.85366	0	0	-1.01331	0.989452
GSN	Gelsolin	IPI00026314	P06396	37	30	30	28	36	34	34.0556	34.6529	29.5053	25.9513	38.6281	33.3289	-1.01359	0.925021
ILF2	Interleukin enhancer binding factor 2, 45kDa	IPI00005198	Q12905	5	0	1	3	3	0	4.60211	0	0.983509	2.78049	3.219	0	-1.01418	0.980549
LIMA1	LIM domain and actin binding 1	IPI00008918	Q9UHB6	1	0	4	2	2	1	0.920422	0	3.93404	1.85366	2.146	0.980262	-1.01442	0.981945
CHCHD2	Coiled-coil-helix-coiled-coil-helix domain containing 2	IPI00007673	Q9Y6H1	3	1	6	2	3	5	2.76127	1.1551	5.90105	1.85366	3.219	4.90131	-1.01494	0.973553
HDGF	Hepatoma-derived growth factor	IPI00020956	P51858	0	1	1	2	0	0	0	1.1551	0.983509	1.85366	0	0	-1.01591	0.987408
NDUFS4	NADH dehydrogenase (ubiquinone) Fe-S protein 4, 18kDa (NADH-coenzyme Q reductase)	IPI00011217	O43181	2	0	0	0	1	1	1.84084	0	0	0	1.073	0.980262	-1.01591	0.987408
CLPP	ClpP caseinolytic peptidase, ATP-dependent, proteolytic subunit homolog (E. coli)	IPI00003870	Q16740	9	2	3	5	5	4	8.2838	2.31019	2.95053	4.63416	5.36501	3.92105	-1.01592	0.966687
ESD	Esterase D	IPI00411706	P10768	1	2	4	2	1	4	0.920422	2.31019	3.93404	1.85366	1.073	3.92105	-1.01633	0.975826
MZB1	Marginal zone B and B1 cell-specific protein	IPI00102821	Q8WU39	0	1	6	1	2	4	0	1.1551	5.90105	0.926832	2.146	3.92105	-1.01783	0.97364
OGDH	Oxoglutarate (alpha-ketoglutarate) dehydrogenase (lipoamide)	IPI00098902	Q02218	1	4	3	3	0	5	0.920422	4.62038	2.95053	2.78049	0	4.90131	-1.01852	0.97073
NSFL1C	NSFL1 (p97) cofactor (p47)	IPI00100197	Q9UNZ2	2	1	0	2	1	0	1.84084	1.1551	0	1.85366	1.073	0	-1.02015	0.980514
ATAD3A	ATPase family, AAA domain containing 3A	IPI00295992	Q9NVI7	2	1	2	2	2	1	1.84084	1.1551	1.96702	1.85366	2.146	0.980262	-1.02054	0.974359
RAB25	RAB25, member RAS oncogene family	IPI00027993	P57735	0	0	2	0	1	1	0	0	1.96702	0	1.073	0.980262	-1.02113	0.98332
RPS11	Ribosomal protein S11	IPI00025091	P62280	0	0	4	0	2	2	0	0	3.93404	0	2.146	1.96052	-1.02114	0.976411
HINT2	Histidine triad nucleotide binding protein 2	IPI00000335	Q9BX68	0	3	2	3	0	2	0	3.46529	1.96702	2.78049	0	1.96052	-1.02159	0.973066
ACTR1A	ARP1 actin-related protein 1 homolog A, centractin alpha (yeast)	IPI00029468	P61163	2	1	0	1	1	1	1.84084	1.1551	0	0.926832	1.073	0.980262	-1.02189	0.978846
PAFAH1B3	Platelet-activating factor acetylhydrolase 1b, catalytic subunit 3 (29kDa)	IPI00014808	Q15102	4	2	0	2	2	2	3.68169	2.31019	0	1.85366	2.146	1.96052	-1.0219	0.970085
PRPS1L1	Phosphoribosyl pyrophosphate synthetase 1-like 1	IPI00218371	P21108	0	2	1	2	0	1	0	2.31019	0.983509	1.85366	0	0.980262	-1.02364	0.977177
ACTR2	ARP2 actin-related protein 2 homolog (yeast)	IPI00005159	P61160	0	3	3	4	1	1	0	3.46529	2.95053	3.70733	1.073	0.980262	-1.02364	0.967727
ALDOA	Aldolase A, fructose-bisphosphate	IPI00465439	P04075	44	26	48	29	54	35	40.4986	30.0325	47.2084	26.8781	57.9421	34.3092	-1.02438	0.853484
EEF1A2	Eukaryotic translation elongation factor 1 alpha 2	IPI00014424	Q05639	34	37	35	34	36	36	31.2944	42.7385	34.4228	31.5123	38.6281	35.2894	-1.02464	0.859589
SUCLG1	Succinate-CoA ligase, alpha subunit	IPI00759493	P53597	2	2	1	2	2	1	1.84084	2.31019	0.983509	1.85366	2.146	0.980262	-1.02776	0.965481
RAB5B	RAB5B, member RAS oncogene family	IPI00017344	P61020	2	3	1	3	2	1	1.84084	3.46529	0.983509	2.78049	2.146	0.980262	-1.02879	0.960803
TIMP1	TIMP metallopeptidase inhibitor 1	IPI00032292	P01033	1	2	2	2	2	1	0.920422	2.31019	1.96702	1.85366	2.146	0.980262	-1.02881	0.964189
TSN	Translin	IPI00018768	Q15631	0	0	4	0	3	1	0	0	3.93404	0	3.219	0.980262	-1.03017	0.966486
PRDX1	Peroxiredoxin 1	IPI00000874	Q06830	47	39	71	51	47	57	43.2598	45.0487	69.8291	47.2684	50.4311	55.8749	-1.03301	0.774836
HTRA2	HtrA serine peptidase 2	IPI00001663	O43464	2	0	0	0	2	0	1.84084	0	0	0	2.146	0	-1.03397	0.973366
TPM1	Tropomyosin 1 (alpha)	IPI00014581	P09493	2	0	0	0	2	0	1.84084	0	0	0	2.146	0	-1.03397	0.973366
PLS3	Plastin 3	IPI00216694	P13797	0	3	0	3	0	0	0	3.46529	0	2.78049	0	0	-1.03397	0.967382
ACTR3	ARP3 actin-related protein 3 homolog (yeast)	IPI00028091	P61158	0	10	4	7	3	4	0	11.551	3.93404	6.48782	3.219	3.92105	-1.03403	0.929499
TXN	Thioredoxin	IPI00216298	P10599	0	2	1	2	1	0	0	2.31019	0.983509	1.85366	1.073	0	-1.03574	0.965715
PSMC5	Proteasome (prosome, macropain) 26S subunit, ATPase, 5	IPI00023919	P62195	2	3	1	2	3	1	1.84084	3.46529	0.983509	1.85366	3.219	0.980262	-1.03574	0.951525
NDUFAF3	NADH dehydrogenase (ubiquinone) complex I, assembly factor 3	IPI00399053	Q9BU61	0	2	0	1	0	1	0	2.31019	0	0.926832	0	0.980262	-1.03662	0.971323
NDUFA6	NADH dehydrogenase (ubiquinone) 1 alpha subcomplex, 6, 14kDa	IPI00419266	P56556	0	3	0	1	0	2	0	3.46529	0	0.926832	0	1.96052	-1.03751	0.964047
ACBD3	Acyl-CoA binding domain containing 3	IPI00009315	Q9H3P7	0	0	3	0	3	0	0	0	2.95053	0	3.219	0	-1.03928	0.962379
TUBA4A	Tubulin, alpha 4a	IPI00007750	P68366	87	103	114	105	87	105	80.0767	118.975	112.12	97.3173	93.3511	102.927	-1.04708	0.574627
KPNB1	Karyopherin (importin) beta 1	IPI00001639	Q14974	7	8	12	18	0	8	6.44296	9.24076	11.8021	16.683	0	7.84209	-1.04802	0.864567
NDRG1	N-myc downstream regulated 1	IPI00022078	Q92597	0	3	0	1	1	1	0	3.46529	0	0.926832	1.073	0.980262	-1.04977	0.952589
ACAT1	Acetyl-CoA acetyltransferase 1	IPI00030363	P24752	21	4	3	13	12	2	19.3289	4.62038	2.95053	12.0488	12.876	1.96052	-1.05539	0.841729
AK2	Adenylate kinase 2	IPI00172460	P54819	15	1	6	10	6	5	13.8063	1.1551	5.90105	9.26832	6.43801	4.90131	-1.05696	0.856005
RAB7A	RAB7A, member RAS oncogene family	IPI00016342	P51149	14	21	25	15	17	26	12.8859	24.257	24.5877	13.9025	18.241	25.4868	-1.05918	0.755155
PCBP2	Poly(rC) binding protein 2	IPI00012066	A8K7X6	8	13	7	13	6	8	7.36338	15.0162	6.88456	12.0488	6.43801	7.84209	-1.06202	0.823619
FBLN1	Fibulin 1	IPI00218803	P23142	0	3	0	0	2	1	0	3.46529	0	0	2.146	0.980262	-1.06399	0.939472
GPI	Glucose-6-phosphate isomerase	IPI00027497	P06744	14	8	25	12	17	16	12.8859	9.24076	24.5877	11.122	18.241	15.6842	-1.06519	0.762293
SLC25A5	Solute carrier family 25 (mitochondrial carrier; adenine nucleotide translocator), member 5	IPI00007188	P05141	9	5	6	7	4	8	8.2838	5.77548	5.90105	6.48782	4.29201	7.84209	-1.069	0.835125
EIF5A2	Eukaryotic translation initiation factor 5A2	IPI00006935	Q9GZV4	2	1	13	3	1	11	1.84084	1.1551	12.7856	2.78049	1.073	10.7829	-1.07333	0.843876
GPX1	Glutathione peroxidase 1	IPI00293975	n.a.	4	9	9	4	7	10	3.68169	10.3959	8.85158	3.70733	7.51101	9.80262	-1.07698	0.807929
TPM1	Tropomyosin 1 (alpha)	IPI00000230	Q9Y427	21	3	5	20	4	3	19.3289	3.46529	4.91754	18.5366	4.29201	2.94079	-1.07912	0.775883
CYC1	Cytochrome c-1	IPI00029264	P08574	7	4	4	8	0	6	6.44296	4.62038	3.93404	7.41465	0	5.88157	-1.07975	0.836373
ACTA2	Actin, alpha 2, smooth muscle, aorta	IPI00008603	P62736	162	132	158	205	123	95	149.108	152.473	155.394	190	131.979	93.1249	-1.09084	0.201413
PGRMC1	Progesterone receptor membrane component 1	IPI00220739	O00264	4	5	4	9	1	2	3.68169	5.77548	3.93404	8.34148	1.073	1.96052	-1.09962	0.812456
YWHAQ	Tyrosine 3-monooxygenase/tryptophan 5-monooxygenase activation protein, theta polypeptide	IPI00018146	P27348	7	4	14	9	6	8	6.44296	4.62038	13.7691	8.34148	6.43801	7.84209	-1.10299	0.734413
LCN2	Lipocalin 2	IPI00299547	P80188	3	8	16	8	8	9	2.76127	9.24076	15.7361	7.41465	8.58401	8.82236	-1.10502	0.719026
YWHAZ	Tyrosine 3-monooxygenase/tryptophan 5-monooxygenase activation protein, zeta polypeptide	IPI00021263	P63104	33	11	40	23	22	32	30.3739	12.7061	39.3404	21.3171	23.606	31.3684	-1.10677	0.520586
RAB10	RAB10, member RAS oncogene family	IPI00016513	P61026	2	0	9	2	2	6	1.84084	0	8.85158	1.85366	2.146	5.88157	-1.10896	0.81285
RDX	Radixin	IPI00017367	A7YIJ8	19	5	12	14	13	6	17.488	5.77548	11.8021	12.9756	13.949	5.88157	-1.1095	0.6664
KRT16	Keratin 16	IPI00217963	P08779	1	4	8	0	4	8	0.920422	4.62038	7.86807	0	4.29201	7.84209	-1.11132	0.792031
RAB14	RAB14, member RAS oncogene family	IPI00291928	P61106	3	11	13	8	10	7	2.76127	12.7061	12.7856	7.41465	10.73	6.86183	-1.11254	0.700831
FTL	Ferritin, light polypeptide	IPI00375676	P02792	6	3	3	2	4	5	5.52253	3.46529	2.95053	1.85366	4.29201	4.90131	-1.11432	0.795361
RPSAP12	Ribosomal protein SA pseudogene 12	IPI00398958	n.a.	8	11	7	6	10	8	7.36338	12.7061	6.88456	5.56099	10.73	7.84209	-1.11646	0.69716
HSPG2	Heparan sulfate proteoglycan 2	IPI00024284	P98160	27	48	38	52	7	44	24.8514	55.4446	37.3733	48.1952	7.51101	43.1315	-1.11685	0.417783
PA2G4	Proliferation-associated 2G4, 38kDa	IPI00299000	Q9UQ80	1	3	7	4	2	4	0.920422	3.46529	6.88456	3.70733	2.146	3.92105	-1.11963	0.795879
DDOST	Dolichyl-diphosphooligosaccharide--protein glycosyltransferase	IPI00297084	P39656	2	4	7	3	8	1	1.84084	4.62038	6.88456	2.78049	8.58401	0.980262	-1.12207	0.773536
TUBB4B	Tubulin, beta 4B class IVb	IPI00007752	P68371	139	155	124	147	129	105	127.939	179.04	121.955	136.244	138.417	102.927	-1.1261	0.0953936
CCT4	Chaperonin containing TCP1, subunit 4 (delta)	IPI00302927	P50991	6	7	17	11	4	12	5.52253	8.08567	16.7197	10.1951	4.29201	11.7631	-1.12674	0.652826
AK3	Adenylate kinase 3	IPI00016568	P27144	6	0	3	3	1	4	5.52253	0	2.95053	2.78049	1.073	3.92105	-1.12733	0.805102
AK3	Adenylate kinase 3	IPI00465256	Q9UIJ7	13	0	5	5	2	9	11.9655	0	4.91754	4.63416	2.146	8.82236	-1.12737	0.72708
KRT8	Keratin 8	IPI00554648	P05787	111	27	96	55	113	44	102.167	31.1876	94.4169	50.9757	121.249	43.1315	-1.12878	0.202654
MUC13	Mucin 13, cell surface associated	IPI00011448	Q9H3R2	6	1	3	2	4	3	5.52253	1.1551	2.95053	1.85366	4.29201	2.94079	-1.13082	0.788955
HIBCH	3-hydroxyisobutyryl-CoA hydrolase	IPI00377161	Q6NVY1	5	1	3	5	1	2	4.60211	1.1551	2.95053	4.63416	1.073	1.96052	-1.13133	0.799454
RAB1A	RAB1A, member RAS oncogene family	IPI00005719	P62820	12	13	27	11	22	14	11.0451	15.0162	26.5547	10.1951	23.606	13.7237	-1.13557	0.527687
G3BP1	GTPase activating protein (SH3 domain) binding protein 1	IPI00012442	Q13283	5	1	3	4	2	2	4.60211	1.1551	2.95053	3.70733	2.146	1.96052	-1.13672	0.791904
MYL12B	Myosin, light chain 12B, regulatory	IPI00033494	O14950	7	4	8	6	5	6	6.44296	4.62038	7.86807	5.56099	5.36501	5.88157	-1.13715	0.700163
ACTB	Actin, beta	IPI00021439	P60709	140	155	164	130	136	146	128.859	179.04	161.295	120.488	145.928	143.118	-1.14271	0.0506664
MRPL12	Mitochondrial ribosomal protein L12	IPI00005537	P52815	5	1	3	2	3	3	4.60211	1.1551	2.95053	1.85366	3.219	2.94079	-1.14281	0.783417
LGALS4	Lectin, galactoside-binding, soluble, 4	IPI00009750	P56470	18	10	29	9	23	19	16.5676	11.551	28.5218	8.34148	24.679	18.625	-1.14309	0.487885
COPS8	COP9 constitutive photomorphogenic homolog subunit 8 (Arabidopsis)	IPI00009480	Q99627	2	3	4	2	1	5	1.84084	3.46529	3.93404	1.85366	1.073	4.90131	-1.14489	0.78055
RAB5C	RAB5C, member RAS oncogene family	IPI00016339	P51148	8	7	9	9	4	8	7.36338	8.08567	8.85158	8.34148	4.29201	7.84209	-1.16219	0.614776
DHX15	DEAH (Asp-Glu-Ala-His) box polypeptide 15	IPI00396435	O43143	2	7	7	6	0	8	1.84084	8.08567	6.88456	5.56099	0	7.84209	-1.16257	0.680447
LGALS3	Lectin, galactoside-binding, soluble, 3	IPI00465431	P17931	21	14	21	16	13	20	19.3289	16.1713	20.6537	14.8293	13.949	19.6052	-1.16369	0.43833
BUB3	Budding uninhibited by benzimidazoles 3 homolog (yeast)	IPI00013468	O43684	0	4	4	4	0	3	0	4.62038	3.93404	3.70733	0	2.94079	-1.16526	0.767429
SERPINC1	Serpin peptidase inhibitor, clade C (antithrombin), member 1	IPI00032179	P01008	0	10	0	3	3	3	0	11.551	0	2.78049	3.219	2.94079	-1.16804	0.735152
PSMB3	Proteasome (prosome, macropain) subunit, beta type, 3	IPI00028004	P49720	2	8	7	3	5	7	1.84084	9.24076	6.88456	2.78049	5.36501	6.86183	-1.16835	0.660311
TPM4	Tropomyosin 4	IPI00010779	P67936	11	3	1	8	4	1	10.1246	3.46529	0.983509	7.41465	4.29201	0.980262	-1.17021	0.678097
TST	Thiosulfate sulfurtransferase (rhodanese)	IPI00216293	Q16762	9	4	9	8	3	8	8.2838	4.62038	8.85158	7.41465	3.219	7.84209	-1.17094	0.614129
PPIC	Peptidylprolyl isomerase C (cyclophilin C)	IPI00024129	P45877	3	3	2	2	3	2	2.76127	3.46529	1.96702	1.85366	3.219	1.96052	-1.17546	0.754568
TXNDC5	Thioredoxin domain containing 5 (endoplasmic reticulum)	IPI00171438	Q8NBS9	17	4	1	8	7	4	15.6472	4.62038	0.983509	7.41465	7.51101	3.92105	-1.1767	0.603169
YWHAG	Tyrosine 3-monooxygenase/tryptophan 5-monooxygenase activation protein, gamma polypeptide	IPI00220642	P61981	4	4	7	4	4	5	3.68169	4.62038	6.88456	3.70733	4.29201	4.90131	-1.17786	0.665495
PGD	Phosphogluconate dehydrogenase	IPI00219525	P52209	0	6	2	4	1	2	0	6.93057	1.96702	3.70733	1.073	1.96052	-1.18181	0.746656
EPPK1	Epiplakin 1	IPI00010951	P58107	2	3	55	20	5	26	1.84084	3.46529	54.093	18.5366	5.36501	25.4868	-1.18451	0.374047
CCT7	Chaperonin containing TCP1, subunit 7 (eta)	IPI00018465	Q99832	1	1	11	5	0	6	0.920422	1.1551	10.8186	4.63416	0	5.88157	-1.18629	0.6764
ALDH18A1	Aldehyde dehydrogenase 18 family, member A1	IPI00008982	P54886	3	2	21	6	0	16	2.76127	2.31019	20.6537	5.56099	0	15.6842	-1.18719	0.553385
CTSA	Cathepsin A	IPI00021794	P10619	0	1	6	0	2	4	0	1.1551	5.90105	0	2.146	3.92105	-1.18981	0.754515
CYCS	Cytochrome c, somatic	IPI00465315	P99999	2	3	2	2	1	3	1.84084	3.46529	1.96702	1.85366	1.073	2.94079	-1.19249	0.751426
SSBP1	Single-stranded DNA binding protein 1, mitochondrial	IPI00029744	Q04837	3	10	8	6	2	10	2.76127	11.551	7.86807	5.56099	2.146	9.80262	-1.19351	0.581482
MAPRE1	Microtubule-associated protein, RP/EB family, member 1	IPI00017596	Q15691	5	3	5	7	1	3	4.60211	3.46529	4.91754	6.48782	1.073	2.94079	-1.19371	0.665263
IGF2BP2	Insulin-like growth factor 2 mRNA binding protein 2	IPI00179713	Q9Y6M1	5	0	1	4	0	1	4.60211	0	0.983509	3.70733	0	0.980262	-1.19398	0.76942
HEBP2	Heme binding protein 2	IPI00003799	Q9Y5Z4	4	0	2	4	0	1	3.68169	0	1.96702	3.70733	0	0.980262	-1.19508	0.768244
MPST	Mercaptopyruvate sulfurtransferase	IPI00165360	P25325	5	2	12	4	1	11	4.60211	2.31019	11.8021	3.70733	1.073	10.7829	-1.19566	0.598094
HNRNPH2	Heterogeneous nuclear ribonucleoprotein H2 (H')	IPI00026230	P55795	3	1	3	2	4	0	2.76127	1.1551	2.95053	1.85366	4.29201	0	-1.19803	0.74509
TKT	Transketolase	IPI00643920	B4DE31	12	12	35	23	13	14	11.0451	13.8611	34.4228	21.3171	13.949	13.7237	-1.19963	0.343478
KRT5	Keratin 5	IPI00009867	P13647	9	3	13	5	2	14	8.2838	3.46529	12.7856	4.63416	2.146	13.7237	-1.20005	0.537464
SUMF2	Sulfatase modifying factor 2	IPI00171412	n.a.	5	1	0	4	0	1	4.60211	1.1551	0	3.70733	0	0.980262	-1.20167	0.761308
LRPPRC	Leucine-rich pentatricopeptide repeat containing	IPI00329745	P42704	24	14	40	35	1	29	22.0901	16.1713	39.3404	32.4391	1.073	28.4276	-1.20836	0.259658
CKMT2	Creatine kinase, mitochondrial 2 (sarcomeric)	IPI00015141	P17540	2	3	2	1	4	1	1.84084	3.46529	1.96702	0.926832	4.29201	0.980262	-1.21301	0.728191
ACADM	Acyl-CoA dehydrogenase, C-4 to C-12 straight chain	IPI00005040	P11310	2	4	1	1	3	2	1.84084	4.62038	0.983509	0.926832	3.219	1.96052	-1.21301	0.728191
ACTBL2	Actin, beta-like 2	IPI00003269	Q562R1	76	75	62	78	65	37	69.9521	86.6322	60.9775	72.2929	69.7451	36.2697	-1.21396	0.0558544
PRDX2	Peroxiredoxin 2	IPI00027350	P32119	1	20	13	3	9	17	0.920422	23.1019	12.7856	2.78049	9.65701	16.6645	-1.2146	0.441437
EIF4A1	Eukaryotic translation initiation factor 4A1	IPI00025491	P60842	10	15	21	8	19	12	9.20422	17.3264	20.6537	7.41465	20.387	11.7631	-1.21493	0.37073
TUBB2A	Tubulin, beta 2A class IIa	IPI00013475	Q13885	1	2	3	1	0	4	0.920422	2.31019	2.95053	0.926832	0	3.92105	-1.2173	0.745032
CYB5B	Cytochrome b5 type B (outer mitochondrial membrane)	IPI00303954	n.a.	1	2	3	2	1	2	0.920422	2.31019	2.95053	1.85366	1.073	1.96052	-1.22398	0.738171
GSTK1	Glutathione S-transferase kappa 1	IPI00219673	Q9Y2Q3	13	10	12	10	7	12	11.9655	11.551	11.8021	9.26832	7.51101	11.7631	-1.2295	0.410055
RAP1B	RAP1B, member of RAS oncogene family	IPI00015148	P61224	2	2	13	4	3	7	1.84084	2.31019	12.7856	3.70733	3.219	6.86183	-1.22997	0.56574
RPL23	Ribosomal protein L23	IPI00010153	P62829	3	2	6	3	0	6	2.76127	2.31019	5.90105	2.78049	0	5.88157	-1.23126	0.642945
UGP2	UDP-glucose pyrophosphorylase 2	IPI00329331	Q16851	2	1	3	1	3	1	1.84084	1.1551	2.95053	0.926832	3.219	0.980262	-1.23185	0.730162
ATP1B1	ATPase, Na+/K+ transporting, beta 1 polypeptide	IPI00747849	P05026	2	2	2	1	2	2	1.84084	2.31019	1.96702	0.926832	2.146	1.96052	-1.23185	0.730162
BLVRA	Biliverdin reductase A	IPI00294158	P53004	0	4	2	3	0	2	0	4.62038	1.96702	2.78049	0	1.96052	-1.23185	0.730162
PSMA2	Proteasome (prosome, macropain) subunit, alpha type, 2	IPI00219622	P25787	3	7	8	3	5	7	2.76127	8.08567	7.86807	2.78049	5.36501	6.86183	-1.2331	0.548378
GFPT1	Glutamine--fructose-6-phosphate transaminase 1	IPI00217952	Q06210	0	6	16	14	0	4	0	6.93057	15.7361	12.9756	0	3.92105	-1.23506	0.505901
MRPS7	Mitochondrial ribosomal protein S7	IPI00006440	Q9Y2R9	4	0	1	4	0	0	3.68169	0	0.983509	3.70733	0	0	-1.24284	0.745428
RAB21	RAB21, member RAS oncogene family	IPI00007755	Q9UL25	3	3	5	4	2	3	2.76127	3.46529	4.91754	3.70733	2.146	2.94079	-1.24371	0.626911
RPS27A	Ribosomal protein S27a	IPI00179330	P62979	21	14	26	21	18	11	19.3289	16.1713	25.5712	19.4635	19.314	10.7829	-1.2448	0.250523
PCMT1	Protein-L-isoaspartate (D-aspartate) O-methyltransferase	IPI00411680	P22061	5	0	5	7	0	1	4.60211	0	4.91754	6.48782	0	0.980262	-1.2457	0.642636
RPLP1	Ribosomal protein, large, P1	IPI00008527	P05386	4	0	1	1	0	3	3.68169	0	0.983509	0.926832	0	2.94079	-1.24706	0.741566
PSMB1	Proteasome (prosome, macropain) subunit, beta type, 1	IPI00025019	P20618	4	9	20	9	7	11	3.68169	10.3959	19.6702	8.34148	7.51101	10.7829	-1.24707	0.394181
PDXK	Pyridoxal (pyridoxine, vitamin B6) kinase	IPI00013004	O00764	1	0	4	2	0	2	0.920422	0	3.93404	1.85366	0	1.96052	-1.24991	0.738984
COPG1	Coatomer protein complex, subunit gamma 1	IPI00001890	Q9Y678	4	7	5	8	0	5	3.68169	8.08567	4.91754	7.41465	0	4.90131	-1.25087	0.548151
PDCD6	Programmed cell death 6	IPI00025277	O75340	1	3	7	1	3	5	0.920422	3.46529	6.88456	0.926832	3.219	4.90131	-1.25133	0.61727
RAB2A	RAB2A, member RAS oncogene family	IPI00031169	P61019	1	7	14	7	6	5	0.920422	8.08567	13.7691	6.48782	6.43801	4.90131	-1.25233	0.478237
NSFL1C	NSFL1 (p97) cofactor (p47)	IPI00022830	n.a.	5	0	0	3	1	0	4.60211	0	0	2.78049	1.073	0	-1.25264	0.736545
CDH17	Cadherin 17, LI cadherin (liver-intestine)	IPI00290089	Q12864	6	0	9	4	1	7	5.52253	0	8.85158	3.70733	1.073	6.86183	-1.25281	0.55988
LUM	Lumican	IPI00020986	P51884	33	69	33	17	59	36	30.3739	79.7016	32.4558	15.7561	63.3071	35.2894	-1.25301	0.0776931
VDAC2	Voltage-dependent anion channel 2	IPI00024145	P45880	21	19	21	12	24	14	19.3289	21.9468	20.6537	11.122	25.752	13.7237	-1.2546	0.233907
S100A9	S100 calcium binding protein A9	IPI00027462	P06702	6	6	9	7	3	7	5.52253	6.93057	8.85158	6.48782	3.219	6.86183	-1.25603	0.483958
PEF1	Penta-EF-hand domain containing 1	IPI00018235	Q9UBV8	2	1	2	2	0	2	1.84084	1.1551	1.96702	1.85366	0	1.96052	-1.25831	0.731418
PPIF	Peptidylprolyl isomerase F	IPI00026519	P30405	2	0	8	3	2	3	1.84084	0	7.86807	2.78049	2.146	2.94079	-1.26052	0.624782
EIF5A	Eukaryotic translation initiation factor 5A	IPI00376005	P63241	0	1	4	1	0	3	0	1.1551	3.93404	0.926832	0	2.94079	-1.26264	0.727556
ITGA2	Integrin, alpha 2 (CD49B, alpha 2 subunit of VLA-2 receptor)	IPI00013744	P17301	0	1	4	0	0	4	0	1.1551	3.93404	0	0	3.92105	-1.2641	0.726266
AZU1	Azurocidin 1	IPI00022246	P20160	5	9	7	7	4	6	4.60211	10.3959	6.88456	6.48782	4.29201	5.88157	-1.26574	0.469266
CAP1	CAP, adenylate cyclase-associated protein 1 (yeast)	IPI00008274	Q01518	18	6	16	14	11	7	16.5676	6.93057	15.7361	12.9756	11.803	6.86183	-1.26975	0.313115
OLA1	Obg-like ATPase 1	IPI00216105	C9JCJ9	0	1	4	2	1	1	0	1.1551	3.93404	1.85366	1.073	0.980262	-1.27112	0.720033
KRT17P1	Keratin 17 pseudogene 1	IPI00180956	A8MW45	9	3	8	3	7	6	8.2838	3.46529	7.86807	2.78049	7.51101	5.88157	-1.27478	0.468264
SAR1A	SAR1 homolog A (S. cerevisiae)	IPI00015954	Q9NR31	1	2	2	3	1	0	0.920422	2.31019	1.96702	2.78049	1.073	0	-1.27821	0.713801
ACTA1	Actin, alpha 1, skeletal muscle	IPI00021428	P68133	27	28	35	25	24	23	24.8514	32.3427	34.4228	23.1708	25.752	22.546	-1.2794	0.118702
MRPL49	Mitochondrial ribosomal protein L49	IPI00013195	Q13405	0	2	3	2	1	1	0	2.31019	2.95053	1.85366	1.073	0.980262	-1.28112	0.711254
TTBK2	Tau tubulin kinase 2	IPI00217437	Q8IWY7	11	1	8	3	12	1	10.1246	1.1551	7.86807	2.78049	12.876	0.980262	-1.28157	0.458543
PSMD7	Proteasome (prosome, macropain) 26S subunit, non-ATPase, 7	IPI00019927	P51665	6	2	6	3	2	6	5.52253	2.31019	5.90105	2.78049	2.146	5.88157	-1.28683	0.530409
PRDX3	Peroxiredoxin 3	IPI00024919	P30048	17	8	23	8	16	14	15.6472	9.24076	22.6207	7.41465	17.168	13.7237	-1.28913	0.241246
NDUFA5	NADH dehydrogenase (ubiquinone) 1 alpha subcomplex, 5, 13kDa	IPI00412545	Q5H9R2	1	3	1	2	1	1	0.920422	3.46529	0.983509	1.85366	1.073	0.980262	-1.28973	0.703777
ANXA3	Annexin A3	IPI00024095	P12429	19	21	9	17	13	9	17.488	24.257	8.85158	15.7561	13.949	8.82236	-1.29046	0.233846
ACOT13	Acyl-CoA thioesterase 13	IPI00020530	Q9NPJ3	0	4	1	1	0	3	0	4.62038	0.983509	0.926832	0	2.94079	-1.29267	0.70124
CRYAB	Crystallin, alpha B	IPI00021369	P02511	0	2	3	0	2	2	0	2.31019	2.95053	0	2.146	1.96052	-1.29415	0.699969
ACTN4	Actinin, alpha 4	IPI00013808	O43707	101	22	92	73	44	51	92.9627	25.4121	90.4828	67.6587	47.2121	49.9934	-1.29567	0.0119088
LAMB1	Laminin, beta 1	IPI00013976	P07942	5	3	1	3	0	4	4.60211	3.46529	0.983509	2.78049	0	3.92105	-1.30058	0.601054
CHCHD3	Coiled-coil-helix-coiled-coil-helix domain containing 3	IPI00015833	Q9NX63	4	2	3	4	1	2	3.68169	2.31019	2.95053	3.70733	1.073	1.96052	-1.30058	0.601054
DDX5	DEAD (Asp-Glu-Ala-Asp) box helicase 5	IPI00017617	P17844	9	5	4	11	2	1	8.2838	5.77548	3.93404	10.1951	2.146	0.980262	-1.30191	0.457956
ATP1A1	ATPase, Na+/K+ transporting, alpha 1 polypeptide	IPI00006482	P05023	2	3	4	4	0	3	1.84084	3.46529	3.93404	3.70733	0	2.94079	-1.30224	0.599274
LYPLA1	Lysophospholipase I	IPI00007321	B4DJV9	3	1	5	2	2	3	2.76127	1.1551	4.91754	1.85366	2.146	2.94079	-1.30308	0.598382
RUVBL1	RuvB-like 1 (E. coli)	IPI00021187	Q9Y265	2	7	1	1	6	1	1.84084	8.08567	0.983509	0.926832	6.43801	0.980262	-1.31756	0.559866
LMNA	Lamin A/C	IPI00021405	P02545	90	57	51	53	63	38	82.838	65.8404	50.159	49.1221	67.5991	37.25	-1.31781	0.0101831
PLEC	Plectin	IPI00014898	Q15149	26	11	150	35	45	64	23.931	12.7061	147.526	32.4391	48.2851	62.7368	-1.31853	0.0126522
POF1B	Premature ovarian failure, 1B	IPI00103242	Q8WVV4	7	0	1	5	0	1	6.44296	0	0.983509	4.63416	0	0.980262	-1.32619	0.600013
ARL2	ADP-ribosylation factor-like 2	IPI00003326	P36404	2	0	2	2	0	1	1.84084	0	1.96702	1.85366	0	0.980262	-1.32998	0.707947
MRPL17	Mitochondrial ribosomal protein L17	IPI00172591	Q9NRX2	2	0	2	1	0	2	1.84084	0	1.96702	0.926832	0	1.96052	-1.33193	0.706507
EPS8	Epidermal growth factor receptor pathway substrate 8	IPI00290337	Q12929	2	0	2	1	0	2	1.84084	0	1.96702	0.926832	0	1.96052	-1.33193	0.706507
IDI1	Isopentenyl-diphosphate delta isomerase 1	IPI00220014	Q13907	2	0	6	3	0	3	1.84084	0	5.90105	2.78049	0	2.94079	-1.33297	0.593384
TXNDC12	Thioredoxin domain containing 12 (endoplasmic reticulum)	IPI00026328	O95881	1	0	3	0	0	3	0.920422	0	2.95053	0	0	2.94079	-1.33586	0.70362
GANAB	Glucosidase, alpha; neutral AB	IPI00011454	Q14697	30	26	36	26	14	30	27.6127	30.0325	35.4063	24.0976	15.022	29.4079	-1.33802	0.0657602
HLA-B	Major histocompatibility complex, class I, B	IPI00004657	P01889	10	11	5	6	12	2	9.20422	12.7061	4.91754	5.56099	12.876	1.96052	-1.34668	0.31545
RPL22	Ribosomal protein L22	IPI00219153	P35268	1	1	2	1	0	2	0.920422	1.1551	1.96702	0.926832	0	1.96052	-1.34742	0.695189
KRT14	Keratin 14	IPI00384444	P02533	6	1	1	1	2	3	5.52253	1.1551	0.983509	0.926832	2.146	2.94079	-1.35131	0.575839
ARF5	ADP-ribosylation factor 5	IPI00215919	P84085	0	0	4	0	1	2	0	0	3.93404	0	1.073	1.96052	-1.3514	0.692315
RTN4	Reticulon 4	IPI00021766	Q9NQC3	1	2	1	3	0	0	0.920422	2.31019	0.983509	2.78049	0	0	-1.35712	0.688205
TMED4	Transmembrane emp24 protein transport domain containing 4	IPI00296259	Q7Z7H5	3	2	3	2	2	2	2.76127	2.31019	2.95053	1.85366	2.146	1.96052	-1.36012	0.567564
RPN1	Ribophorin I	IPI00025874	P04843	18	13	13	15	12	6	16.5676	15.0162	12.7856	13.9025	12.876	5.88157	-1.36327	0.176977
ERP29	Endoplasmic reticulum protein 29	IPI00024911	P30040	32	2	7	23	2	5	29.4535	2.31019	6.88456	21.3171	2.146	4.90131	-1.36653	0.192282
POSTN	Periostin, osteoblast specific factor	IPI00007960	Q15063	77	174	208	51	133	162	70.8725	200.987	204.57	47.2684	142.709	158.802	-1.37094	9.93393e-06
ANXA2	Annexin A2	IPI00418169	P07355	58	37	32	31	46	18	53.3845	42.7385	31.4723	28.7318	49.3581	17.6447	-1.37298	0.0191656
HSP90B1	Heat shock protein 90kDa beta (Grp94), member 1	IPI00027230	P14625	219	78	92	103	94	91	201.572	90.0975	90.4828	95.4636	100.862	89.2038	-1.37751	3.85682e-05
ITGA6	Integrin, alpha 6	IPI00010697	P23229	21	2	6	12	3	6	19.3289	2.31019	5.90105	11.122	3.219	5.88157	-1.3864	0.252343
EPX	Eosinophil peroxidase	IPI00006690	P11678	0	4	0	2	0	1	0	4.62038	0	1.85366	0	0.980262	-1.38879	0.665844
HSPA5	Heat shock 70kDa protein 5 (glucose-regulated protein, 78kDa)	IPI00003362	P11021	179	79	78	83	99	65	164.756	91.2526	76.7137	76.927	106.227	63.717	-1.3922	7.88375e-05
FMOD	Fibromodulin	IPI00000860	Q06828	0	2	2	0	2	1	0	2.31019	1.96702	0	2.146	0.980262	-1.39285	0.663026
MRPS28	Mitochondrial ribosomal protein S28	IPI00022276	Q9Y2Q9	5	0	2	3	0	2	4.60211	0	1.96702	2.78049	0	1.96052	-1.39518	0.567786
PKP3	Plakophilin 3	IPI00026952	Q9Y446	7	0	7	8	0	2	6.44296	0	6.88456	7.41465	0	1.96052	-1.39589	0.418454
GUSB	Glucuronidase, beta	IPI00027745	P08236	4	1	6	0	3	5	3.68169	1.1551	5.90105	0	3.219	4.90131	-1.39737	0.46952
HIBADH	3-hydroxyisobutyrate dehydrogenase	IPI00013860	P31937	10	0	4	7	1	2	9.20422	0	3.93404	6.48782	1.073	1.96052	-1.39883	0.41551
CORO1A	Coronin, actin binding protein, 1A	IPI00010133	P31146	0	4	0	2	1	0	0	4.62038	0	1.85366	1.073	0	-1.40284	0.65616
MMAB	Methylmalonic aciduria (cobalamin deficiency) cblB type	IPI00029665	Q96EY8	6	3	2	3	3	2	5.52253	3.46529	1.96702	2.78049	3.219	1.96052	-1.404	0.463211
ANXA5	Annexin A5	IPI00329801	P08758	66	56	31	32	48	32	60.7479	64.6854	30.4888	29.6586	51.5041	31.3684	-1.40572	0.00603743
AK2	Adenylate kinase 2	IPI00215901	n.a.	3	0	4	2	1	2	2.76127	0	3.93404	1.85366	1.073	1.96052	-1.40701	0.557924
PDHB	Pyruvate dehydrogenase (lipoamide) beta	IPI00003925	P11177	29	5	8	18	4	8	26.6922	5.77548	7.86807	16.683	4.29201	7.84209	-1.40834	0.150344
GGH	Gamma-glutamyl hydrolase (conjugase, folylpolygammaglutamyl hydrolase)	IPI00023728	Q92820	8	1	12	3	2	10	7.36338	1.1551	11.8021	2.78049	2.146	9.80262	-1.40885	0.308427
EMILIN1	Elastin microfibril interfacer 1	IPI00013079	Q9Y6C2	40	24	19	24	16	20	36.8169	27.7223	18.6867	22.244	17.168	19.6052	-1.41018	0.041756
CCT8	Chaperonin containing TCP1, subunit 8 (theta)	IPI00302925	n.a.	5	5	15	9	5	4	4.60211	5.77548	14.7526	8.34148	5.36501	3.92105	-1.41218	0.26204
ALDH7A1	Aldehyde dehydrogenase 7 family, member A1	IPI00221234	P49419	0	4	0	0	2	1	0	4.62038	0	0	2.146	0.980262	-1.42114	0.64375
TMED9	Transmembrane emp24 protein transport domain containing 9	IPI00023542	Q9BVK6	7	10	8	5	5	8	6.44296	11.551	7.86807	4.63416	5.36501	7.84209	-1.4245	0.250114
RPL7A	Ribosomal protein L7a	IPI00299573	P62424	2	2	3	2	1	2	1.84084	2.31019	2.95053	1.85366	1.073	1.96052	-1.42489	0.54333
NSF	N-ethylmaleimide-sensitive factor	IPI00006451	P46459	0	3	4	3	1	1	0	3.46529	3.93404	2.78049	1.073	0.980262	-1.43453	0.535613
PDIA4	Protein disulfide isomerase family A, member 4	IPI00009904	P13667	60	17	30	21	39	16	55.2253	19.6366	29.5053	19.4635	41.8471	15.6842	-1.43834	0.0149844
CS	Citrate synthase	IPI00025366	O75390	8	4	5	5	3	4	7.36338	4.62038	4.91754	4.63416	3.219	3.92105	-1.43942	0.331494
COL18A1	Collagen, type XVIII, alpha 1	IPI00022822	P39060	3	3	1	1	2	2	2.76127	3.46529	0.983509	0.926832	2.146	1.96052	-1.44176	0.529886
COX5A	Cytochrome c oxidase subunit Va	IPI00025086	P20674	1	4	2	2	2	1	0.920422	4.62038	1.96702	1.85366	2.146	0.980262	-1.4515	0.522261
ATP5O	ATP synthase, H+ transporting, mitochondrial F1 complex, O subunit	IPI00007611	P48047	28	20	26	18	15	19	25.7718	23.1019	25.5712	16.683	16.095	18.625	-1.45164	0.0385045
ARF4	ADP-ribosylation factor 4	IPI00215918	P18085	4	2	4	1	2	4	3.68169	2.31019	3.93404	0.926832	2.146	3.92105	-1.4531	0.445726
PDIA6	Protein disulfide isomerase family A, member 6	IPI00299571	Q15084	47	18	15	18	22	16	43.2598	20.7917	14.7526	16.683	23.606	15.6842	-1.45742	0.0298484
ECH1	Enoyl CoA hydratase 1, peroxisomal	IPI00011416	Q13011	21	6	12	11	8	8	19.3289	6.93057	11.8021	10.1951	8.58401	7.84209	-1.46441	0.12553
POSTN	Periostin, osteoblast specific factor	IPI00410241	B1ALD8	2	6	9	2	7	3	1.84084	6.93057	8.85158	1.85366	7.51101	2.94079	-1.46529	0.308166
IDH3A	Isocitrate dehydrogenase 3 (NAD+) alpha	IPI00030702	P50213	3	5	2	3	2	2	2.76127	5.77548	1.96702	2.78049	2.146	1.96052	-1.47044	0.431268
PSMA7	Proteasome (prosome, macropain) subunit, alpha type, 7	IPI00024175	O14818	8	2	6	3	4	4	7.36338	2.31019	5.90105	2.78049	4.29201	3.92105	-1.47653	0.316844
SELENBP1	Selenium binding protein 1	IPI00012303	A6PVW9	1	6	3	2	3	2	0.920422	6.93057	2.95053	1.85366	3.219	1.96052	-1.48539	0.419141
VDAC1	Voltage-dependent anion channel 1	IPI00216308	P21796	33	26	34	12	24	28	30.3739	30.0325	33.4393	11.122	25.752	27.4473	-1.48812	0.013873
CEACAM6	Carcinoembryonic antigen-related cell adhesion molecule 6 (non-specific cross reacting antigen)	IPI00027412	P40199	4	0	2	3	0	1	3.68169	0	1.96702	2.78049	0	0.980262	-1.49432	0.531048
ANXA4	Annexin A4	IPI00555692	Q59FK3	38	23	18	18	18	18	34.976	26.5672	17.7032	16.683	19.314	17.6447	-1.49487	0.0220353
FARSA	Phenylalanyl-tRNA synthetase, alpha subunit	IPI00031820	Q9Y285	2	0	1	1	0	1	1.84084	0	0.983509	0.926832	0	0.980262	-1.49578	0.657004
MDH2	Malate dehydrogenase 2, NAD (mitochondrial)	IPI00291006	P40926	128	29	76	52	47	59	117.814	33.4978	74.7467	48.1952	50.4311	57.8354	-1.49656	8.62065e-05
UBE2M	Ubiquitin-conjugating enzyme E2M	IPI00022597	P61081	1	0	2	1	0	1	0.920422	0	1.96702	0.926832	0	0.980262	-1.49885	0.655348
SNRPD3	Small nuclear ribonucleoprotein D3 polypeptide 18kDa	IPI00017964	P62318	3	0	3	1	0	3	2.76127	0	2.95053	0.926832	0	2.94079	-1.49891	0.52787
PYCR2	Pyrroline-5-carboxylate reductase family, member 2	IPI00335061	Q5TE93	0	0	3	1	0	1	0	0	2.95053	0.926832	0	0.980262	-1.50194	0.653689
ACLY	ATP citrate lyase	IPI00021290	P53396	0	0	9	3	0	3	0	0	8.85158	2.78049	0	2.94079	-1.50212	0.43705
MANF	Mesencephalic astrocyte-derived neurotrophic factor	IPI00328748	A8K878	0	0	6	1	0	3	0	0	5.90105	0.926832	0	2.94079	-1.50361	0.524671
NDUFA8	NADH dehydrogenase (ubiquinone) 1 alpha subcomplex, 8, 19kDa	IPI00219034	P51970	0	0	3	0	0	2	0	0	2.95053	0	0	1.96052	-1.50506	0.652026
USO1	USO1 vesicle docking protein homolog (yeast)	IPI00031583	O60763	0	0	3	0	0	2	0	0	2.95053	0	0	1.96052	-1.50506	0.652026
FKBP4	FK506 binding protein 4, 59kDa	IPI00219005	Q02790	0	0	3	0	0	2	0	0	2.95053	0	0	1.96052	-1.50506	0.652026
GBAS	Glioblastoma amplified sequence	IPI00016077	O75323	4	0	2	2	1	1	3.68169	0	1.96702	1.85366	1.073	0.980262	-1.50647	0.522703
VDAC3	Voltage-dependent anion channel 3	IPI00031804	Q9Y277	12	5	17	5	10	8	11.0451	5.77548	16.7197	4.63416	10.73	7.84209	-1.50693	0.126326
PLIN3	Perilipin 3	IPI00106668	O60664	7	1	1	4	1	1	6.44296	1.1551	0.983509	3.70733	1.073	0.980262	-1.50808	0.432561
DPP3	Dipeptidyl-peptidase 3	IPI00020672	Q9NY33	1	1	4	3	0	1	0.920422	1.1551	3.93404	2.78049	0	0.980262	-1.50955	0.5206
MYH11	Myosin, heavy chain 11, smooth muscle	IPI00020501	P35749	134	2	77	136	4	1	123.337	2.31019	75.7302	126.049	4.29201	0.980262	-1.51111	0.000137485
KRT7	Keratin 7	IPI00306959	P08729	4	0	2	1	2	1	3.68169	0	1.96702	0.926832	2.146	0.980262	-1.51872	0.514421
LAMB2	Laminin, beta 2 (laminin S)	IPI00296922	P55268	0	1	2	2	0	0	0	1.1551	1.96702	1.85366	0	0	-1.52022	0.643982
ERAP1	Endoplasmic reticulum aminopeptidase 1	IPI00165949	Q9NZ08	0	1	2	2	0	0	0	1.1551	1.96702	1.85366	0	0	-1.52022	0.643982
NDUFB7	NADH dehydrogenase (ubiquinone) 1 beta subcomplex, 7, 18kDa	IPI00219772	P17568	2	0	1	0	1	1	1.84084	0	0.983509	0	1.073	0.980262	-1.52022	0.643982
PSMD3	Proteasome (prosome, macropain) 26S subunit, non-ATPase, 3	IPI00011603	O43242	1	1	4	2	1	1	0.920422	1.1551	3.93404	1.85366	1.073	0.980262	-1.52183	0.512332
GARS	Glycyl-tRNA synthetase	IPI00465260	n.a.	6	5	10	5	2	7	5.52253	5.77548	9.83509	4.63416	2.146	6.86183	-1.52185	0.220351
HRSP12	Heat-responsive protein 12	IPI00005038	P52758	0	1	2	1	0	1	0	1.1551	1.96702	0.926832	0	0.980262	-1.52334	0.642337
SRI	Sorcin	IPI00027175	P30626	1	1	7	0	2	4	0.920422	1.1551	6.88456	0	2.146	3.92105	-1.52559	0.419562
VARS	Valyl-tRNA synthetase	IPI00000873	P26640	0	3	9	0	1	7	0	3.46529	8.85158	0	1.073	6.86183	-1.52676	0.350471
COL6A1	Collagen, type VI, alpha 1	IPI00291136	P12109	82	120	61	67	68	43	75.4746	138.611	59.994	62.0977	72.9641	42.1513	-1.5269	1.20139e-05
PYCR1	Pyrroline-5-carboxylate reductase 1	IPI00376503	A6NFM2	3	2	4	2	2	2	2.76127	2.31019	3.93404	1.85366	2.146	1.96052	-1.52854	0.417393
MRPL13	Mitochondrial ribosomal protein L13	IPI00022403	Q9BYD1	6	3	6	2	4	4	5.52253	3.46529	5.90105	1.85366	4.29201	3.92105	-1.53028	0.293852
RUVBL2	RuvB-like 2 (E. coli)	IPI00009104	Q9Y230	1	2	3	1	1	2	0.920422	2.31019	2.95053	0.926832	1.073	1.96052	-1.53419	0.504129
SEPT2	Septin 2	IPI00014177	Q15019	5	5	5	4	4	2	4.60211	5.77548	4.91754	3.70733	4.29201	1.96052	-1.53833	0.287861
ACO2	Aconitase 2, mitochondrial	IPI00017855	Q99798	27	13	27	19	10	15	24.8514	15.0162	26.5547	17.6098	10.73	14.7039	-1.54487	0.0240022
NDUFA12	NADH dehydrogenase (ubiquinone) 1 alpha subcomplex, 12	IPI00005966	Q9UI09	0	3	3	1	1	2	0	3.46529	2.95053	0.926832	1.073	1.96052	-1.54665	0.49599
TAX1BP3	Tax1 (human T-cell leukemia virus type I) binding protein 3	IPI00005585	O14907	0	1	2	0	1	1	0	1.1551	1.96702	0	1.073	0.980262	-1.54818	0.629426
KRT18	Keratin 18	IPI00554788	P05783	92	21	114	49	64	36	84.6789	24.257	112.12	45.4147	68.6721	35.2894	-1.55096	2.8662e-05
HSPA9	Heat shock 70kDa protein 9 (mortalin)	IPI00007765	P38646	118	40	58	40	65	37	108.61	46.2038	57.0435	37.0733	69.7451	36.2697	-1.55474	4.01674e-05
CALR	Calreticulin	IPI00020599	P27797	66	22	25	27	30	17	60.7479	25.4121	24.5877	25.0245	32.19	16.6645	-1.55659	0.0028972
HBE1	Hemoglobin, epsilon 1	IPI00217471	P02100	84	113	23	44	80	23	77.3155	130.526	22.6207	40.7806	85.8401	22.546	-1.55756	2.93576e-05
COL6A3	Collagen, type VI, alpha 3	IPI00022200	P12111	552	533	357	331	401	233	508.073	615.666	351.113	306.781	430.274	228.401	-1.56003	3.74623e-26
ATP5C1	ATP synthase, H+ transporting, mitochondrial F1 complex, gamma polypeptide 1	IPI00395769	P36542	13	3	4	4	6	3	11.9655	3.46529	3.93404	3.70733	6.43801	2.94079	-1.56573	0.204597
LAMC1	Laminin, gamma 1 (formerly LAMB2)	IPI00298281	P11047	39	14	15	22	9	13	35.8965	16.1713	14.7526	20.3903	9.65701	12.7434	-1.5658	0.0195601
KRT75	Keratin 75	IPI00005859	O95678	27	5	32	17	13	11	24.8514	5.77548	31.4723	15.7561	13.949	10.7829	-1.57963	0.0212542
MVP	Major vault protein	IPI00000105	Q14764	38	34	68	21	48	22	34.976	39.2733	66.8786	19.4635	51.5041	21.5658	-1.58115	0.000612984
ATP1A2	ATPase, Na+/K+ transporting, alpha 2 polypeptide	IPI00003021	P50993	3	4	4	5	0	2	2.76127	4.62038	3.93404	4.63416	0	1.96052	-1.59456	0.330254
LAMP1	Lysosomal-associated membrane protein 1	IPI00004503	P11279	4	3	4	2	1	4	3.68169	3.46529	3.93404	1.85366	1.073	3.92105	-1.59637	0.329055
YWHAB	Tyrosine 3-monooxygenase/tryptophan 5-monooxygenase activation protein, beta polypeptide	IPI00216318	P31946	9	3	7	6	3	3	8.2838	3.46529	6.88456	5.56099	3.219	2.94079	-1.60289	0.196696
VIL1	Villin 1	IPI00218852	P09327	31	0	46	27	1	20	28.5331	0	45.2414	25.0245	1.073	19.6052	-1.60462	0.00953715
ETFB	Electron-transfer-flavoprotein, beta polypeptide	IPI00004902	P38117	16	3	8	10	5	2	14.7268	3.46529	7.86807	9.26832	5.36501	1.96052	-1.60499	0.123158
SERPINB1	Serpin peptidase inhibitor, clade B (ovalbumin), member 1	IPI00027444	P30740	11	8	33	9	13	11	10.1246	9.24076	32.4558	8.34148	13.949	10.7829	-1.60603	0.0317971
OLFM4	Olfactomedin 4	IPI00022255	Q6UX06	0	9	0	0	6	0	0	10.3959	0	0	6.43801	0	-1.61527	0.358499
COL5A1	Collagen, type V, alpha 1	IPI00477611	Q5JR39	2	5	4	2	2	3	1.84084	5.77548	3.93404	1.85366	2.146	2.94079	-1.61713	0.315647
HSPD1	Heat shock 60kDa protein 1 (chaperonin)	IPI00472102	P10809	193	63	91	65	82	71	177.642	72.771	89.4993	60.2441	87.9861	69.5986	-1.62525	1.60207e-08
TMED10	Transmembrane emp24-like trafficking protein 10 (yeast)	IPI00028055	P49755	8	10	17	4	7	11	7.36338	11.551	16.7197	3.70733	7.51101	10.7829	-1.62743	0.0708183
C19orf10	Chromosome 19 open reading frame 10	IPI00056357	Q969H8	1	2	5	1	1	3	0.920422	2.31019	4.91754	0.926832	1.073	2.94079	-1.62936	0.387215
HSD17B10	Hydroxysteroid (17-beta) dehydrogenase 10	IPI00017726	Q99714	12	13	15	6	5	14	11.0451	15.0162	14.7526	5.56099	5.36501	13.7237	-1.63321	0.0521045
PHB	Prohibitin	IPI00017334	P35232	47	18	14	18	16	15	43.2598	20.7917	13.7691	16.683	17.168	14.7039	-1.64137	0.00596101
PRELP	Proline/arginine-rich end leucine-rich repeat protein	IPI00020987	P51888	21	21	37	11	14	24	19.3289	24.257	36.3898	10.1951	15.022	23.5263	-1.6466	0.0056405
PDIA3	Protein disulfide isomerase family A, member 3	IPI00025252	P30101	118	52	23	46	52	22	108.61	60.065	22.6207	42.6343	55.7961	21.5658	-1.64755	1.50915e-05
MRPL15	Mitochondrial ribosomal protein L15	IPI00023086	Q9P015	5	0	0	3	0	0	4.60211	0	0	2.78049	0	0	-1.65536	0.485556
KRT8P11	Keratin 8 pseudogene 11	IPI00017870	Q9H552	39	10	42	14	28	14	35.8965	11.551	41.3074	12.9756	30.044	13.7237	-1.65613	0.00271421
BGN	Biglycan	IPI00010790	P21810	46	58	35	30	20	36	42.3394	66.9955	34.4228	27.8049	21.46	35.2894	-1.65887	0.000197595
ETFA	Electron-transfer-flavoprotein, alpha polypeptide	IPI00010810	P13804	39	12	8	13	8	15	35.8965	13.8611	7.86807	12.0488	8.58401	14.7039	-1.66099	0.0153948
TGFBI	Transforming growth factor, beta-induced, 68kDa	IPI00018219	Q15582	94	57	38	24	59	34	86.5197	65.8404	37.3733	22.244	63.3071	33.3289	-1.6621	1.33154e-05
ETHE1	Ethylmalonic encephalopathy 1	IPI00003766	O95571	15	6	15	5	7	10	13.8063	6.93057	14.7526	4.63416	7.51101	9.80262	-1.66289	0.0576196
CA2	Carbonic anhydrase II	IPI00218414	P00918	10	13	1	4	9	2	9.20422	15.0162	0.983509	3.70733	9.65701	1.96052	-1.66514	0.117544
PCK1	Phosphoenolpyruvate carboxykinase 1 (soluble)	IPI00292709	P35558	1	0	4	2	0	1	0.920422	0	3.93404	1.85366	0	0.980262	-1.66588	0.47994
TJP2	Tight junction protein 2 (zona occludens 2)	IPI00003843	Q9UDY2	0	0	5	3	0	0	0	0	4.91754	2.78049	0	0	-1.66588	0.47994
MYH9	Myosin, heavy chain 9, non-muscle	IPI00019502	P35579	271	213	240	159	91	195	249.434	246.035	236.042	147.366	97.6431	191.151	-1.67065	1.35125e-17
MRPL43	Mitochondrial ribosomal protein L43	IPI00334579	B1AL06	2	0	3	2	1	0	1.84084	0	2.95053	1.85366	1.073	0	-1.67855	0.473327
UGDH	UDP-glucose 6-dehydrogenase	IPI00031420	O60701	0	8	23	4	12	3	0	9.24076	22.6207	3.70733	12.876	2.94079	-1.6834	0.0708067
SPRYD4	SPRY domain containing 4	IPI00291643	Q8WW59	0	0	5	0	1	2	0	0	4.91754	0	1.073	1.96052	-1.68726	0.46884
TUFM	Tu translation elongation factor, mitochondrial	IPI00027107	P49411	42	19	22	13	21	16	38.6577	21.9468	21.6372	12.0488	22.533	15.6842	-1.69587	0.00286735
P4HB	Prolyl 4-hydroxylase, beta polypeptide	IPI00010796	P07237	132	41	39	47	57	23	121.496	47.3589	38.3568	43.5611	61.1611	22.546	-1.70524	1.59579e-06
KRT19	Keratin 19	IPI00184195	n.a.	18	2	24	11	6	9	16.5676	2.31019	23.6042	10.1951	6.43801	8.82236	-1.70551	0.0290683
COX4I1	Cytochrome c oxidase subunit IV isoform 1	IPI00006579	P13073	3	3	4	2	3	1	2.76127	3.46529	3.93404	1.85366	3.219	0.980262	-1.71189	0.292172
KRT13	Keratin 13	IPI00009866	P13646	9	0	8	3	4	3	8.2838	0	7.86807	2.78049	4.29201	2.94079	-1.71619	0.170247
LTF	Lactotransferrin	IPI00298860	P02788	14	36	32	21	8	20	12.8859	41.5834	31.4723	19.4635	8.58401	19.6052	-1.71649	0.00248336
NDUFB4	NADH dehydrogenase (ubiquinone) 1 beta subcomplex, 4, 15kDa	IPI00166684	n.a.	0	4	1	2	0	1	0	4.62038	0.983509	1.85366	0	0.980262	-1.72806	0.448318
ATP5B	ATP synthase, H+ transporting, mitochondrial F1 complex, beta polypeptide	IPI00303476	P06576	189	123	71	82	108	38	173.96	142.077	69.8291	76.0002	115.884	37.25	-1.73241	3.63293e-11
TRAP1	TNF receptor-associated protein 1	IPI00030275	Q12931	19	3	14	4	8	9	17.488	3.46529	13.7691	3.70733	8.58401	8.82236	-1.73726	0.0417444
EEF1G	Eukaryotic translation elongation factor 1 gamma	IPI00000875	B4DTG2	12	16	18	8	7	12	11.0451	18.4815	17.7032	7.41465	7.51101	11.7631	-1.74405	0.0202132
COL6A2	Collagen, type VI, alpha 2	IPI00073454	P12110	30	66	31	27	26	22	27.6127	76.2363	30.4888	25.0245	27.898	21.5658	-1.75265	9.74287e-05
EHD4	EH-domain containing 4	IPI00005578	Q9H223	5	0	2	3	1	0	4.60211	0	1.96702	2.78049	1.073	0	-1.75427	0.363653
CEACAM1	Carcinoembryonic antigen-related cell adhesion molecule 1 (biliary glycoprotein)	IPI00009938	P13688	7	0	14	3	2	7	6.44296	0	13.7691	2.78049	2.146	6.86183	-1.75853	0.11408
FAHD1	Fumarylacetoacetate hydrolase domain containing 1	IPI00440828	Q6P587	2	1	4	1	0	3	1.84084	1.1551	3.93404	0.926832	0	2.94079	-1.76242	0.359595
DDX3X	DEAD (Asp-Glu-Ala-Asp) box polypeptide 3, X-linked	IPI00215637	O00571	18	7	10	12	4	4	16.5676	8.08567	9.83509	11.122	4.29201	3.92105	-1.77185	0.0386851
VPS29	Vacuolar protein sorting 29 homolog (S. cerevisiae)	IPI00170796	Q9UBQ0	2	1	4	1	1	2	1.84084	1.1551	3.93404	0.926832	1.073	1.96052	-1.77379	0.354036
ACAA1	Acetyl-CoA acyltransferase 1	IPI00011522	B4DVF4	1	1	5	2	1	1	0.920422	1.1551	4.91754	1.85366	1.073	0.980262	-1.77379	0.354036
SUCLG2	Succinate-CoA ligase, GDP-forming, beta subunit	IPI00096066	Q96I99	27	2	1	6	7	4	24.8514	2.31019	0.983509	5.56099	7.51101	3.92105	-1.78294	0.0535657
DCXR	Dicarbonyl/L-xylulose reductase	IPI00448095	Q7Z4W1	1	3	3	3	0	1	0.920422	3.46529	2.95053	2.78049	0	0.980262	-1.78357	0.349324
ASPN	Asporin	IPI00418431	Q9BXN1	2	20	14	4	10	7	1.84084	23.1019	13.7691	3.70733	10.73	6.86183	-1.78436	0.0326019
HLA-H	Major histocompatibility complex, class I, H (pseudogene)	IPI00004672	P01893	12	12	2	6	6	3	11.0451	13.8611	1.96702	5.56099	6.43801	2.94079	-1.78667	0.0696493
KRT19	Keratin 19	IPI00479145	P08727	27	7	63	23	19	13	24.8514	8.08567	61.9611	21.3171	20.387	12.7434	-1.78754	0.000491883
PLOD3	Procollagen-lysine, 2-oxoglutarate 5-dioxygenase 3	IPI00030255	O60568	3	3	3	3	0	2	2.76127	3.46529	2.95053	2.78049	0	1.96052	-1.82581	0.273304
PPA2	Pyrophosphatase (inorganic) 2	IPI00301109	Q9H2U2	3	2	4	3	1	1	2.76127	2.31019	3.93404	2.78049	1.073	0.980262	-1.82581	0.273304
ANXA2P2	Annexin A2 pseudogene 2	IPI00334627	A6NMY6	145	90	84	58	72	49	133.461	103.959	82.6147	53.7562	77.2561	48.0328	-1.83	5.96205e-11
HSD17B4	Hydroxysteroid (17-beta) dehydrogenase 4	IPI00019912	P51659	16	22	19	7	11	14	14.7268	25.4121	18.6867	6.48782	11.803	13.7237	-1.8313	0.00545746
PRKCSH	Protein kinase C substrate 80K-H	IPI00026154	B4DJQ5	24	7	9	9	8	5	22.0901	8.08567	8.85158	8.34148	8.58401	4.90131	-1.8468	0.0189701
SFN	Stratifin	IPI00013890	P31947	8	0	5	7	0	0	7.36338	0	4.91754	6.48782	0	0	-1.84953	0.182806
AKR1C1	Aldo-keto reductase family 1, member C1 (dihydrodiol dehydrogenase 1; 20-alpha (3-alpha)-hydroxysteroid dehydrogenase)	IPI00029733	Q04828	0	4	5	1	2	2	0	4.62038	4.91754	0.926832	2.146	1.96052	-1.86051	0.258158
ECHS1	Enoyl CoA hydratase, short chain, 1, mitochondrial	IPI00024993	P30084	23	3	8	9	2	7	21.1697	3.46529	7.86807	8.34148	2.146	6.86183	-1.89728	0.0255089
NAPA	N-ethylmaleimide-sensitive factor attachment protein, alpha	IPI00009253	P54920	9	3	3	6	2	0	8.2838	3.46529	2.95053	5.56099	2.146	0	-1.89829	0.136558
SHMT2	Serine hydroxymethyltransferase 2 (mitochondrial)	IPI00002520	P34897	4	4	7	2	1	5	3.68169	4.62038	6.88456	1.85366	1.073	4.90131	-1.90579	0.134058
C1QBP	Complement component 1, q subcomponent binding protein	IPI00014230	Q07021	6	1	8	2	5	1	5.52253	1.1551	7.86807	1.85366	5.36501	0.980262	-1.90993	0.13271
GDI1	GDP dissociation inhibitor 1	IPI00010154	P31150	1	8	4	4	0	3	0.920422	9.24076	3.93404	3.70733	0	2.94079	-1.91231	0.159478
MRPL11	Mitochondrial ribosomal protein L11	IPI00007001	Q9Y3B7	5	3	7	0	4	4	4.60211	3.46529	6.88456	0	4.29201	3.92105	-1.9184	0.129996
AIFM1	Apoptosis-inducing factor, mitochondrion-associated, 1	IPI00000690	O95831	15	0	6	5	4	2	13.8063	0	5.90105	4.63416	4.29201	1.96052	-1.92088	0.0743335
PRDX4	Peroxiredoxin 4	IPI00011937	Q13162	9	4	8	6	1	4	8.2838	4.62038	7.86807	5.56099	1.073	3.92105	-1.92812	0.0726129
HBB	Hemoglobin, beta	IPI00654755	P68871	232	253	95	82	175	55	213.538	292.239	93.4333	76.0002	187.775	53.9144	-1.94188	1.30247e-21
HYOU1	Hypoxia up-regulated 1	IPI00000877	Q9Y4L1	75	5	14	23	4	21	69.0317	5.77548	13.7691	21.3171	4.29201	20.5855	-1.96369	0.000108624
CA1	Carbonic anhydrase I	IPI00215983	P00915	26	101	13	17	46	12	23.931	116.665	12.7856	15.7561	49.3581	11.7631	-1.96842	1.51037e-06
HIST1H1C	Histone cluster 1, H1c	IPI00217465	P16403	2	0	0	1	0	0	1.84084	0	0	0.926832	0	0	-1.98626	0.567751
PYCR1	Pyrroline-5-carboxylate reductase 1	IPI00260769	Q9HBQ4	2	0	0	1	0	0	1.84084	0	0	0.926832	0	0	-1.98626	0.567751
CTTN	Cortactin	IPI00029601	Q14247	3	0	1	2	0	0	2.76127	0	0.983509	1.85366	0	0	-1.98973	0.417855
GLIPR2	GLI pathogenesis-related 2	IPI00007067	Q9H4G4	2	0	0	0	0	1	1.84084	0	0	0	0	0.980262	-1.993	0.565759
SUCLA2	Succinate-CoA ligase, ADP-forming, beta subunit	IPI00217232	Q9P2R7	2	0	2	1	0	1	1.84084	0	1.96702	0.926832	0	0.980262	-1.99648	0.415468
SDHB	Succinate dehydrogenase complex, subunit B, iron sulfur (Ip)	IPI00294911	P21912	9	1	2	5	0	1	8.2838	1.1551	1.96702	4.63416	0	0.980262	-1.99915	0.157664
EIF3L	Eukaryotic translation initiation factor 3, subunit L	IPI00465233	B0QY89	0	0	2	1	0	0	0	0	1.96702	0.926832	0	0	-1.99982	0.56376
LAD1	Ladinin 1	IPI00386700	O00515	1	0	3	1	0	1	0.920422	0	2.95053	0.926832	0	0.980262	-1.99991	0.414268
RPS17	Ribosomal protein S17	IPI00221093	P08708	1	0	3	0	0	2	0.920422	0	2.95053	0	0	1.96052	-2.00338	0.413063
RAB9A	RAB9A, member RAS oncogene family	IPI00016372	P51151	0	0	4	1	0	1	0	0	3.93404	0.926832	0	0.980262	-2.00338	0.413063
PFN2	Profilin 2	IPI00107555	B4DNH1	0	0	2	0	0	1	0	0	1.96702	0	0	0.980262	-2.00673	0.561753
ACOT2	Acyl-CoA thioesterase 2	IPI00220906	P49753	0	0	2	0	0	1	0	0	1.96702	0	0	0.980262	-2.00673	0.561753
SNRPD1	Small nuclear ribonucleoprotein D1 polypeptide 16kDa	IPI00302850	P62314	0	0	2	0	0	1	0	0	1.96702	0	0	0.980262	-2.00673	0.561753
TCEB2	Transcription elongation factor B (SIII), polypeptide 2 (18kDa, elongin B)	IPI00026670	Q15370	0	0	2	0	0	1	0	0	1.96702	0	0	0.980262	-2.00673	0.561753
MTHFD1L	Methylenetetrahydrofolate dehydrogenase (NADP+ dependent) 1-like	IPI00291646	Q5JYA1	0	0	2	0	0	1	0	0	1.96702	0	0	0.980262	-2.00673	0.561753
RPS7P4	Ribosomal protein S7 pseudogene 4	IPI00008293	n.a.	0	0	2	0	0	1	0	0	1.96702	0	0	0.980262	-2.00673	0.561753
FAM213A	Family with sequence similarity 213, member A	IPI00296190	Q9BRX8	0	0	4	0	0	2	0	0	3.93404	0	0	1.96052	-2.0069	0.411854
PLIN3	Perilipin 3	IPI00303882	n.a.	7	0	9	2	2	4	6.44296	0	8.85158	1.85366	2.146	3.92105	-2.01137	0.0996659
TGM2	Transglutaminase 2 (C polypeptide, protein-glutamine-gamma-glutamyltransferase)	IPI00218251	P21980	0	1	5	2	0	1	0	1.1551	4.91754	1.85366	0	0.980262	-2.01816	0.310855
RCN1	Reticulocalbin 1, EF-hand calcium binding domain	IPI00015842	Q15293	3	0	1	0	1	1	2.76127	0	0.983509	0	1.073	0.980262	-2.02028	0.407241
RPS16	Ribosomal protein S16	IPI00221092	P62249	1	0	5	0	1	2	0.920422	0	4.91754	0	1.073	1.96052	-2.02051	0.310029
PSMC1	Proteasome (prosome, macropain) 26S subunit, ATPase, 1	IPI00011126	P62191	3	1	2	2	1	0	2.76127	1.1551	1.96702	1.85366	1.073	0	-2.02719	0.307683
TSNAX	Translin-associated factor X	IPI00293350	Q99598	0	1	3	0	0	2	0	1.1551	2.95053	0	0	1.96052	-2.03073	0.403679
NDUFS8	NADH dehydrogenase (ubiquinone) Fe-S protein 8, 23kDa (NADH-coenzyme Q reductase)	IPI00010845	O00217	0	2	4	3	0	0	0	2.31019	3.93404	2.78049	0	0	-2.03177	0.30607
GOT2	Glutamic-oxaloacetic transaminase 2, mitochondrial (aspartate aminotransferase 2)	IPI00018206	P00505	19	9	20	9	8	7	17.488	10.3959	19.6702	8.34148	8.58401	6.86183	-2.0339	0.00375552
RAB5A	RAB5A, member RAS oncogene family	IPI00023510	P20339	2	3	5	3	1	1	1.84084	3.46529	4.91754	2.78049	1.073	0.980262	-2.0383	0.184346
PHB2	Prohibitin 2	IPI00027252	Q99623	44	21	19	18	14	10	40.4986	24.257	18.6867	16.683	15.022	9.80262	-2.03905	0.000120018
ATP5A1	ATP synthase, H+ transporting, mitochondrial F1 complex, alpha subunit 1, cardiac muscle	IPI00440493	P25705	130	111	90	47	97	24	119.655	128.216	88.5158	43.5611	104.081	23.5263	-2.03959	1.9679e-14
AOC3	Amine oxidase, copper containing 3 (vascular adhesion protein 1)	IPI00004457	Q16853	1	2	1	2	0	0	0.920422	2.31019	0.983509	1.85366	0	0	-2.04431	0.399104
COX5B	Cytochrome c oxidase subunit Vb	IPI00021785	P10606	0	2	2	1	0	1	0	2.31019	1.96702	0.926832	0	0.980262	-2.05125	0.396768
POSTN	Periostin, osteoblast specific factor	IPI00218585	B7Z4V4	1	1	6	0	3	1	0.920422	1.1551	5.90105	0	3.219	0.980262	-2.05318	0.230149
TOMM22	Translocase of outer mitochondrial membrane 22 homolog (yeast)	IPI00024976	Q9NS69	0	1	3	0	1	1	0	1.1551	2.95053	0	1.073	0.980262	-2.05479	0.395594
ATP5H	ATP synthase, H+ transporting, mitochondrial Fo complex, subunit d	IPI00220487	O75947	0	4	10	0	3	4	0	4.62038	9.83509	0	3.219	3.92105	-2.0553	0.111928
PSMD11	Proteasome (prosome, macropain) 26S subunit, non-ATPase, 11	IPI00105598	O00231	0	4	4	1	1	2	0	4.62038	3.93404	0.926832	1.073	1.96052	-2.0653	0.226202
GGT5	Gamma-glutamyltransferase 5	IPI00002243	P36269	2	2	0	1	1	0	1.84084	2.31019	0	0.926832	1.073	0	-2.06859	0.391056
LTF	Lactotransferrin	IPI00788271	B4E1V0	0	4	2	1	0	2	0	4.62038	1.96702	0.926832	0	1.96052	-2.06867	0.293462
MTSS1	Metastasis suppressor 1	IPI00152331	O43312	3	7	2	1	2	3	2.76127	8.08567	1.96702	0.926832	2.146	2.94079	-2.07467	0.135763
F2	Coagulation factor II (thrombin)	IPI00019568	P00734	0	5	1	1	0	2	0	5.77548	0.983509	0.926832	0	1.96052	-2.08495	0.288064
ANXA11	Annexin A11	IPI00414320	P50995	18	14	7	11	4	4	16.5676	16.1713	6.88456	10.1951	4.29201	3.92105	-2.09596	0.00684745
MRPL14	Mitochondrial ribosomal protein L14	IPI00418290	Q6P1L8	0	2	0	1	0	0	0	2.31019	0	0.926832	0	0	-2.09644	0.536455
MTDH	Metadherin	IPI00328715	Q86UE4	0	2	0	1	0	0	0	2.31019	0	0.926832	0	0	-2.09644	0.536455
VTN	Vitronectin	IPI00298971	P04004	18	53	24	7	14	26	16.5676	61.2201	23.6042	6.48782	15.022	25.4868	-2.09678	2.22192e-05
SLC3A2	Solute carrier family 3 (activators of dibasic and neutral amino acid transport), member 2	IPI00027493	P08195	12	5	10	6	1	6	11.0451	5.77548	9.83509	5.56099	1.073	5.88157	-2.09739	0.0248478
C20orf3	Chromosome 20 open reading frame 3	IPI00031131	Q9HDC9	0	6	0	1	2	0	0	6.93057	0	0.926832	2.146	0	-2.1345	0.272238
LONP1	Lon peptidase 1, mitochondrial	IPI00005158	P36776	10	7	6	3	4	4	9.20422	8.08567	5.90105	2.78049	4.29201	3.92105	-2.13896	0.0337085
PLS1	Plastin 1	IPI00032304	Q14651	1	2	14	5	1	2	0.920422	2.31019	13.7691	4.63416	1.073	1.96052	-2.14579	0.0681804
HEXA	Hexosaminidase A (alpha polypeptide)	IPI00027851	B4DVA7	0	2	0	0	1	0	0	2.31019	0	0	1.073	0	-2.15316	0.521111
TUBB6	Tubulin, beta 6 class V	IPI00641706	n.a.	0	2	0	0	1	0	0	2.31019	0	0	1.073	0	-2.15316	0.521111
STOML2	Stomatin (EPB72)-like 2	IPI00334190	Q9UJZ1	8	8	7	3	7	1	7.36338	9.24076	6.88456	2.78049	7.51101	0.980262	-2.1582	0.0315813
DCN	Decorin	IPI00012119	P07585	23	73	29	21	15	24	21.1697	84.322	28.5218	19.4635	16.095	23.5263	-2.16157	5.1208e-07
NDUFS7	NADH dehydrogenase (ubiquinone) Fe-S protein 7, 20kDa (NADH-coenzyme Q reductase)	IPI00307749	O75251	5	2	6	2	1	3	4.60211	2.31019	5.90105	1.85366	1.073	2.94079	-2.19059	0.103206
SERPINH1	Serpin peptidase inhibitor, clade H (heat shock protein 47), member 1, (collagen binding protein 1)	IPI00032140	P50454	82	51	34	22	44	12	75.4746	58.9099	33.4393	20.3903	47.2121	11.7631	-2.20501	3.53967e-09
FH	Fumarate hydratase	IPI00296053	P07954	12	3	5	4	2	3	11.0451	3.46529	4.91754	3.70733	2.146	2.94079	-2.24523	0.0384789
ESYT1	Extended synaptotagmin-like protein 1	IPI00022143	Q9BSJ8	7	1	1	3	0	1	6.44296	1.1551	0.983509	2.78049	0	0.980262	-2.25272	0.164973
RAB18	RAB18, member RAS oncogene family	IPI00014577	Q9NP72	5	9	8	4	3	3	4.60211	10.3959	7.86807	3.70733	3.219	2.94079	-2.26117	0.0279337
SFXN1	Sideroflexin 1	IPI00009368	Q9H9B4	3	3	3	1	0	3	2.76127	3.46529	2.95053	0.926832	0	2.94079	-2.28805	0.156586
ANXA7	Annexin A7	IPI00002460	P20073	2	7	2	2	2	1	1.84084	8.08567	1.96702	1.85366	2.146	0.980262	-2.29171	0.113767
ERO1L	ERO1-like (S. cerevisiae)	IPI00386755	Q96HE7	8	1	14	2	1	7	7.36338	1.1551	13.7691	1.85366	1.073	6.86183	-2.31178	0.0228051
G6PD	Glucose-6-phosphate dehydrogenase	IPI00216008	P11413	0	6	3	2	0	2	0	6.93057	2.95053	1.85366	0	1.96052	-2.32931	0.147332
SOD2	Superoxide dismutase 2, mitochondrial	IPI00022314	P04179	28	23	29	16	9	10	25.7718	26.5672	28.5218	14.8293	9.65701	9.80262	-2.33318	1.69035e-05
UBE2V1	Ubiquitin-conjugating enzyme E2 variant 1	IPI00007847	n.a.	2	0	5	1	0	2	1.84084	0	4.91754	0.926832	0	1.96052	-2.3344	0.205724
COL6A2	Collagen, type VI, alpha 2	IPI00304840	Q9BUM6	16	31	14	13	9	5	14.7268	35.808	13.7691	12.0488	9.65701	4.90131	-2.33587	0.000158136
DLAT	Dihydrolipoamide S-acetyltransferase	IPI00021338	P10515	10	2	2	3	3	0	9.20422	2.31019	1.96702	2.78049	3.219	0	-2.3682	0.0685538
RNASE3	Ribonuclease, RNase A family, 3	IPI00025427	P12724	5	3	6	1	2	3	4.60211	3.46529	5.90105	0.926832	2.146	2.94079	-2.37644	0.0673586
PSMB5	Proteasome (prosome, macropain) subunit, beta type, 5	IPI00375704	P28074	3	5	6	1	2	3	2.76127	5.77548	5.90105	0.926832	2.146	2.94079	-2.39581	0.0646822
HSP60S2	Similar to heat shock 60kDa protein 1 (chaperonin)	IPI00076042	Q96RI3	39	11	16	8	14	6	35.8965	12.7061	15.7361	7.41465	15.022	5.88157	-2.40086	6.20319e-05
DDX39A	DEAD (Asp-Glu-Ala-Asp) box polypeptide 39A	IPI00062206	B1Q2N1	1	4	2	2	0	1	0.920422	4.62038	1.96702	1.85366	0	0.980262	-2.40152	0.190121
ITGA5	Integrin, alpha 5 (fibronectin receptor, alpha polypeptide)	IPI00306604	P08648	5	2	5	2	0	3	4.60211	2.31019	4.91754	1.85366	0	2.94079	-2.41867	0.0866591
ALDH1B1	Aldehyde dehydrogenase 1 family, member B1	IPI00103467	P30837	84	15	7	27	15	2	77.3155	17.3264	6.88456	25.0245	16.095	1.96052	-2.44067	2.86488e-07
IMPDH2	IMP (inosine 5'-monophosphate) dehydrogenase 2	IPI00291510	P12268	2	4	6	3	1	1	1.84084	4.62038	5.90105	2.78049	1.073	0.980262	-2.45207	0.0815849
IMMT	Inner membrane protein, mitochondrial	IPI00009960	Q16891	26	7	18	10	6	5	23.931	8.08567	17.7032	9.26832	6.43801	4.90131	-2.45803	0.000338155
CKAP4	Cytoskeleton-associated protein 4	IPI00141318	Q07065	52	40	15	10	29	6	47.862	46.2038	14.7526	9.26832	31.117	5.88157	-2.45915	1.70573e-07
RBP1	Retinol binding protein 1, cellular	IPI00219718	A8K2Q0	0	3	14	2	1	4	0	3.46529	13.7691	1.85366	1.073	3.92105	-2.46494	0.0378189
DEFA1	Defensin, alpha 1	IPI00005721	P59665	10	16	10	6	3	6	9.20422	18.4815	9.83509	5.56099	3.219	5.88157	-2.46629	0.00239423
ITGB1	Integrin, beta 1 (fibronectin receptor, beta polypeptide, antigen CD29 includes MDF2, MSK12)	IPI00217561	P05556	19	6	2	7	1	3	17.488	6.93057	1.96702	6.48782	1.073	2.94079	-2.4796	0.00865413
MRPS31	Mitochondrial ribosomal protein S31	IPI00294242	Q92665	4	0	1	2	0	0	3.68169	0	0.983509	1.85366	0	0	-2.48687	0.259847
MRPS9	Mitochondrial ribosomal protein S9	IPI00014835	P82933	4	0	1	2	0	0	3.68169	0	0.983509	1.85366	0	0	-2.48687	0.259847
DNAJA3	DnaJ (Hsp40) homolog, subfamily A, member 3	IPI00179187	Q96EY1	5	0	0	1	0	1	4.60211	0	0	0.926832	0	0.980262	-2.48687	0.259847
EZR	Ezrin	IPI00746388	P15311	19	2	26	6	3	10	17.488	2.31019	25.5712	5.56099	3.219	9.80262	-2.48835	0.000524083
SNX3	Sorting nexin 3	IPI00216508	n.a.	4	0	1	1	0	1	3.68169	0	0.983509	0.926832	0	0.980262	-2.49042	0.25904
ATP5F1	ATP synthase, H+ transporting, mitochondrial Fo complex, subunit B1	IPI00029133	P24539	0	5	12	3	3	1	0	5.77548	11.8021	2.78049	3.219	0.980262	-2.49284	0.0353288
RPL5	Ribosomal protein L5	IPI00000494	P46777	2	0	3	0	0	2	1.84084	0	2.95053	0	0	1.96052	-2.50138	0.256596
ISOC2	Isochorismatase domain containing 2	IPI00003031	Q96AB3	0	0	5	0	0	2	0	0	4.91754	0	0	1.96052	-2.50896	0.254947
MRPL44	Mitochondrial ribosomal protein L44	IPI00009680	Q9H9J2	4	1	0	2	0	0	3.68169	1.1551	0	1.85366	0	0	-2.51241	0.254218
ACADS	Acyl-CoA dehydrogenase, C-2 to C-3 short chain	IPI00027701	P16219	6	2	2	3	0	1	5.52253	2.31019	1.96702	2.78049	0	0.980262	-2.51804	0.105966
SARS2	Seryl-tRNA synthetase 2, mitochondrial	IPI00328361	Q9NP81	2	1	2	1	0	1	1.84084	1.1551	1.96702	0.926832	0	0.980262	-2.5232	0.25183
MRPL23	Mitochondrial ribosomal protein L23	IPI00293476	Q16540	1	1	3	1	0	1	0.920422	1.1551	2.95053	0.926832	0	0.980262	-2.52691	0.251027
BLVRB	Biliverdin reductase B (flavin reductase (NADPH))	IPI00219910	n.a.	4	22	13	4	6	6	3.68169	25.4121	12.7856	3.70733	6.43801	5.88157	-2.534	0.00118025
TMED2	Transmembrane emp24 domain trafficking protein 2	IPI00016608	Q15363	0	0	5	0	1	1	0	0	4.91754	0	1.073	0.980262	-2.53448	0.249409
MYO1C	Myosin IC	IPI00010418	O00159	3	1	6	2	2	0	2.76127	1.1551	5.90105	1.85366	2.146	0	-2.53812	0.102784
UQCRFS1	Ubiquinol-cytochrome c reductase, Rieske iron-sulfur polypeptide 1	IPI00026964	P47985	2	3	5	0	0	4	1.84084	3.46529	4.91754	0	0	3.92105	-2.54383	0.101908
DLST	Dihydrolipoamide S-succinyltransferase (E2 component of 2-oxo-glutarate complex)	IPI00384016	Q6LEQ7	4	3	3	2	1	1	3.68169	3.46529	2.95053	1.85366	1.073	0.980262	-2.54917	0.101085
NDUFB9	NADH dehydrogenase (ubiquinone) 1 beta subcomplex, 9, 22kDa	IPI00255052	Q9Y6M9	2	4	4	2	0	2	1.84084	4.62038	3.93404	1.85366	0	1.96052	-2.55288	0.100516
RAB1B	RAB1B, member RAS oncogene family	IPI00008964	Q9H0U4	0	1	4	1	1	0	0	1.1551	3.93404	0.926832	1.073	0	-2.5564	0.244744
CKMT1B	Creatine kinase, mitochondrial 1B	IPI00658109	P12532	3	2	0	0	1	1	2.76127	2.31019	0	0	1.073	0.980262	-2.57489	0.240896
0	Similar to keratin, type II cytoskeletal 8	IPI00215804	n.a.	5	0	13	4	1	2	4.60211	0	12.7856	3.70733	1.073	1.96052	-2.57904	0.0273371
HK1	Hexokinase 1	IPI00018246	P19367	0	3	2	0	0	2	0	3.46529	1.96702	0	0	1.96052	-2.58614	0.238565
IDH2	Isocitrate dehydrogenase 2 (NADP+), mitochondrial	IPI00011107	P48735	60	21	16	11	14	13	55.2253	24.257	15.7361	10.1951	15.022	12.7434	-2.59998	2.23899e-07
DNAJB11	DnaJ (Hsp40) homolog, subfamily B, member 11	IPI00008454	Q9UBS4	4	5	1	1	3	0	3.68169	5.77548	0.983509	0.926832	3.219	0	-2.60324	0.0931492
KRT20	Keratin 20	IPI00021298	P35900	9	1	16	5	3	2	8.2838	1.1551	15.7361	4.63416	3.219	1.96052	-2.62046	0.00716486
NIPSNAP1	Nipsnap homolog 1 (C. elegans)	IPI00304435	Q9BPW8	6	2	8	4	1	1	5.52253	2.31019	7.86807	3.70733	1.073	0.980262	-2.69009	0.0314057
FLOT1	Flotillin 1	IPI00027438	O75955	0	5	0	0	2	0	0	5.77548	0	0	2.146	0	-2.692	0.217803
ACAA2	Acetyl-CoA acyltransferase 2	IPI00001539	P42765	29	7	4	8	3	4	26.6922	8.08567	3.93404	7.41465	3.219	3.92105	-2.69473	0.000655746
S100A8	S100 calcium binding protein A8	IPI00007047	P05109	3	13	5	0	6	2	2.76127	15.0162	4.91754	0	6.43801	1.96052	-2.7576	0.0108904
SEPT9	Septin 9	IPI00455033	n.a.	5	1	5	3	0	1	4.60211	1.1551	4.91754	2.78049	0	0.980262	-2.75798	0.0698934
UQCRC1	Ubiquinol-cytochrome c reductase core protein I	IPI00013847	P31930	5	7	7	2	0	5	4.60211	8.08567	6.88456	1.85366	0	4.90131	-2.76949	0.0162178
ANXA1	Annexin A1	IPI00218918	P04083	85	64	109	33	33	29	78.2359	73.9261	107.202	30.5854	35.4091	28.4276	-2.78274	6.65419e-19
ATP6V1A	ATPase, H+ transporting, lysosomal 70kDa, V1 subunit A	IPI00007682	P38606	3	7	9	4	3	0	2.76127	8.08567	8.85158	3.70733	3.219	0	-2.79221	0.015314
CLTC	Clathrin, heavy chain (Hc)	IPI00024067	Q00610	2	25	39	6	2	16	1.84084	28.8774	38.3568	5.56099	2.146	15.6842	-2.8211	5.52673e-06
UQCRC2	Ubiquinol-cytochrome c reductase core protein II	IPI00305383	P22695	20	13	14	7	6	4	18.4084	15.0162	13.7691	6.48782	6.43801	3.92105	-2.82359	0.000127096
HADHA	Hydroxyacyl-CoA dehydrogenase/3-ketoacyl-CoA thiolase/enoyl-CoA hydratase (trifunctional protein), alpha subunit	IPI00031522	P40939	87	42	37	31	18	11	80.0767	48.514	36.3898	28.7318	19.314	10.7829	-2.82373	6.45872e-13
LETM1	Leucine zipper-EF-hand containing transmembrane protein 1	IPI00017592	O95202	14	1	5	4	1	2	12.8859	1.1551	4.91754	3.70733	1.073	1.96052	-2.86387	0.012175
DIABLO	Diablo, IAP-binding mitochondrial protein	IPI00008418	Q9NR28	4	5	11	2	2	3	3.68169	5.77548	10.8186	1.85366	2.146	2.94079	-2.91479	0.0106828
HBD	Hemoglobin, delta	IPI00473011	P02042	109	139	47	24	69	11	100.326	160.558	46.2249	22.244	74.0371	10.7829	-2.96519	2.12016e-23
ANXA6	Annexin A6	IPI00002459	A6NN80	45	54	31	24	13	8	41.419	62.3752	30.4888	22.244	13.949	7.84209	-2.97465	3.86266e-11
ALDH4A1	Aldehyde dehydrogenase 4 family, member A1	IPI00217871	P30038	3	0	0	1	0	0	2.76127	0	0	0.926832	0	0	-2.9798	0.320648
HTATIP2	HIV-1 Tat interactive protein 2, 30kDa	IPI00784029	D3DQY8	3	0	0	1	0	0	2.76127	0	0	0.926832	0	0	-2.9798	0.320648
CD97	CD97 molecule	IPI00299412	P48960	6	0	0	1	0	1	5.52253	0	0	0.926832	0	0.980262	-2.98389	0.159615
MUT	Methylmalonyl CoA mutase	IPI00024934	P22033	1	0	2	1	0	0	0.920422	0	1.96702	0.926832	0	0	-2.99489	0.318178
MGLL	Monoglyceride lipase	IPI00293590	Q6IBG9	0	0	3	1	0	0	0	0	2.95053	0.926832	0	0	-3.00263	0.316933
RBM8A	RNA binding motif protein 8A	IPI00001757	Q9Y5S9	0	0	3	0	0	1	0	0	2.95053	0	0	0.980262	-3.0105	0.315681
TRAPPC3	Trafficking protein particle complex 3	IPI00004324	O43617	0	0	3	0	0	1	0	0	2.95053	0	0	0.980262	-3.0105	0.315681
NAA50	N(alpha)-acetyltransferase 50, NatE catalytic subunit	IPI00018627	Q9GZZ1	0	0	3	0	0	1	0	0	2.95053	0	0	0.980262	-3.0105	0.315681
PARP4	Poly (ADP-ribose) polymerase family, member 4	IPI00296909	Q9UKK3	0	0	3	0	0	1	0	0	2.95053	0	0	0.980262	-3.0105	0.315681
HSD17B8	Hydroxysteroid (17-beta) dehydrogenase 8	IPI00021890	Q92506	0	0	3	0	0	1	0	0	2.95053	0	0	0.980262	-3.0105	0.315681
PSAT1	Phosphoserine aminotransferase 1	IPI00001734	B4DHQ3	0	0	3	0	0	1	0	0	2.95053	0	0	0.980262	-3.0105	0.315681
JUP	Junction plakoglobin	IPI00554711	P14923	1	1	13	4	0	1	0.920422	1.1551	12.7856	3.70733	0	0.980262	-3.01449	0.0246935
OXCT1	3-oxoacid CoA transferase 1	IPI00026516	P55809	3	0	0	0	1	0	2.76127	0	0	0	1.073	0	-3.04122	0.310857
NDUFV2	NADH dehydrogenase (ubiquinone) flavoprotein 2, 24kDa	IPI00291328	P19404	4	3	2	2	0	1	3.68169	3.46529	1.96702	1.85366	0	0.980262	-3.04921	0.0784394
DPM1	Dolichyl-phosphate mannosyltransferase polypeptide 1, catalytic subunit	IPI00022018	O60762	1	0	2	0	1	0	0.920422	0	1.96702	0	1.073	0	-3.05658	0.308428
PSMD13	Proteasome (prosome, macropain) 26S subunit, non-ATPase, 13	IPI00375380	B3KT15	0	1	2	1	0	0	0	1.1551	1.96702	0.926832	0	0	-3.05658	0.308428
VAT1	Vesicle amine transport protein 1 homolog (T. californica)	IPI00156689	Q99536	0	1	2	1	0	0	0	1.1551	1.96702	0.926832	0	0	-3.05658	0.308428
NUCB1	Nucleobindin 1	IPI00295542	Q02818	4	2	0	1	1	0	3.68169	2.31019	0	0.926832	1.073	0	-3.0725	0.14772
EMC7	ER membrane protein complex subunit 7	IPI00024551	Q9NPA0	2	2	2	1	1	0	1.84084	2.31019	1.96702	0.926832	1.073	0	-3.08009	0.146721
TNC	Tenascin C	IPI00031008	P24821	165	18	106	42	18	34	151.87	20.7917	104.252	38.9269	19.314	33.3289	-3.11003	1.00057e-23
PCCB	Propionyl CoA carboxylase, beta polypeptide	IPI00007247	P05166	0	2	1	0	0	1	0	2.31019	0.983509	0	0	0.980262	-3.11905	0.298863
NDUFA13	NADH dehydrogenase (ubiquinone) 1 alpha subcomplex, 13	IPI00219685	n.a.	0	3	3	0	1	1	0	3.46529	2.95053	0	1.073	0.980262	-3.11934	0.141763
SCP2	Sterol carrier protein 2	IPI00026105	P22307	0	2	1	0	1	0	0	2.31019	0.983509	0	1.073	0	-3.17427	0.290662
CAT	Catalase	IPI00465436	P04040	11	31	7	7	6	3	10.1246	35.808	6.88456	6.48782	6.43801	2.94079	-3.19481	2.0368e-05
ITGAV	Integrin, alpha V	IPI00027505	P06756	10	6	3	3	1	2	9.20422	6.93057	2.95053	2.78049	1.073	1.96052	-3.22571	0.00816407
NID1	Nidogen 1	IPI00026944	P14543	7	7	5	3	0	3	6.44296	8.08567	4.91754	2.78049	0	2.94079	-3.22949	0.00809162
UGGT1	UDP-glucose glycoprotein glucosyltransferase 1	IPI00024466	Q9NYU2	5	1	7	0	0	4	4.60211	1.1551	6.88456	0	0	3.92105	-3.26613	0.0283502
MPO	Myeloperoxidase	IPI00007244	P05164	35	56	21	8	19	8	32.2148	64.6854	20.6537	7.41465	20.387	7.84209	-3.32888	4.67089e-11
ABHD11	Abhydrolase domain containing 11	IPI00171152	Q8NFV4	13	0	4	2	3	0	11.9655	0	3.93404	1.85366	3.219	0	-3.42209	0.0100799
DLD	Dihydrolipoamide dehydrogenase	IPI00015911	P09622	31	3	17	6	6	3	28.5331	3.46529	16.7197	5.56099	6.43801	2.94079	-3.42889	8.07187e-06
DLST	Dihydrolipoamide S-succinyltransferase (E2 component of 2-oxo-glutarate complex)	IPI00384122	Q86TW7	12	3	2	2	2	1	11.0451	3.46529	1.96702	1.85366	2.146	0.980262	-3.44589	0.00961725
HBA1	Hemoglobin, alpha 1	IPI00410714	P69905	153	221	78	18	107	13	140.825	255.276	76.7137	16.683	114.811	12.7434	-3.45274	1.84326e-41
OGN	Osteoglycin	IPI00025465	P20774	11	14	13	6	3	2	10.1246	16.1713	12.7856	5.56099	3.219	1.96052	-3.54269	8.01338e-05
GLUD1	Glutamate dehydrogenase 1	IPI00016801	P00367	31	18	17	6	8	5	28.5331	20.7917	16.7197	5.56099	8.58401	4.90131	-3.55099	2.03551e-07
ALDH2	Aldehyde dehydrogenase 2 family (mitochondrial)	IPI00006663	P05091	82	30	53	17	17	12	75.4746	34.6529	52.126	15.7561	18.241	11.7631	-3.65205	9.59474e-17
KRT18	Keratin 18	IPI00784347	n.a.	7	0	4	1	1	1	6.44296	0	3.93404	0.926832	1.073	0.980262	-3.67682	0.032107
PCK2	Phosphoenolpyruvate carboxykinase 2 (mitochondrial)	IPI00294380	n.a.	10	0	5	4	0	0	9.20422	0	4.91754	3.70733	0	0	-3.73568	0.0119075
ERP44	Endoplasmic reticulum protein 44	IPI00401264	Q9BS26	4	3	4	0	1	2	3.68169	3.46529	3.93404	0	1.073	1.96052	-3.74421	0.0294784
GADD45GIP1	Growth arrest and DNA-damage-inducible, gamma interacting protein 1	IPI00552587	Q8TAE8	2	0	2	1	0	0	1.84084	0	1.96702	0.926832	0	0	-3.98872	0.180729
MRPL4	Mitochondrial ribosomal protein L4	IPI00023334	Q9BYD3	3	0	1	0	0	1	2.76127	0	0.983509	0	0	0.980262	-3.98872	0.180729
MRPL22	Mitochondrial ribosomal protein L22	IPI00023094	Q9NWU5	1	0	3	0	0	1	0.920422	0	2.95053	0	0	0.980262	-4.00527	0.179234
LACTB2	Lactamase, beta 2	IPI00006952	Q53H82	0	0	4	1	0	0	0	0	3.93404	0.926832	0	0	-4.00527	0.179234
CAPN1	Calpain 1, (mu/I) large subunit	IPI00011285	P07384	0	0	4	0	0	1	0	0	3.93404	0	0	0.980262	-4.01379	0.178479
ACAT2	Acetyl-CoA acetyltransferase 2	IPI00291419	Q9BWD1	0	0	4	0	0	1	0	0	3.93404	0	0	0.980262	-4.01379	0.178479
EHD1	EH-domain containing 1	IPI00017184	Q9H4M9	1	1	2	1	0	0	0.920422	1.1551	1.96702	0.926832	0	0	-4.05452	0.174875
EIF3FP3	Eukaryotic translation initiation factor 3, subunit F pseudogene 3	IPI00240909	n.a.	0	1	3	0	0	1	0	1.1551	2.95053	0	0	0.980262	-4.07133	0.173409
POLR2H	Polymerase (RNA) II (DNA directed) polypeptide H	IPI00003309	P52434	0	0	4	0	1	0	0	0	3.93404	0	1.073	0	-4.07133	0.173409
PLOD1	Procollagen-lysine, 2-oxoglutarate 5-dioxygenase 1	IPI00027192	B4DR87	6	8	6	4	0	1	5.52253	9.24076	5.90105	3.70733	0	0.980262	-4.0908	0.00224691
ERLIN1	ER lipid raft associated 1	IPI00007940	D3DR65	2	2	0	0	1	0	1.84084	2.31019	0	0	1.073	0	-4.17132	0.164957
RCN3	Reticulocalbin 3, EF-hand calcium binding domain	IPI00101037	Q96D15	1	3	0	0	1	0	0.920422	3.46529	0	0	1.073	0	-4.2387	0.159473
PSMD2	Proteasome (prosome, macropain) 26S subunit, non-ATPase, 2	IPI00012268	Q13200	2	4	15	4	0	1	1.84084	4.62038	14.7526	3.70733	0	0.980262	-4.25283	0.00152999
SQRDL	Sulfide quinone reductase-like (yeast)	IPI00009634	Q9Y6N5	30	24	17	5	8	4	27.6127	27.7223	16.7197	4.63416	8.58401	3.92105	-4.28994	4.15003e-09
SDHA	Succinate dehydrogenase complex, subunit A, flavoprotein (Fp)	IPI00217143	Q8IW48	7	4	6	2	0	2	6.44296	4.62038	5.90105	1.85366	0	1.96052	-4.30514	0.00415901
HMGCS2	3-hydroxy-3-methylglutaryl-CoA synthase 2 (mitochondrial)	IPI00008934	P54868	10	0	8	2	0	2	9.20422	0	7.86807	1.85366	0	1.96052	-4.49191	0.00288168
NID2	Nidogen 2 (osteonidogen)	IPI00028908	Q14112	21	8	2	4	1	2	19.3289	9.24076	1.96702	3.70733	1.073	1.96052	-4.49315	8.27809e-05
MRRF	Mitochondrial ribosome recycling factor	IPI00030596	Q96E11	4	0	5	1	0	1	3.68169	0	4.91754	0.926832	0	0.980262	-4.49481	0.0349838
LAMA4	Laminin, alpha 4	IPI00329482	Q16363	14	1	12	2	0	4	12.8859	1.1551	11.8021	1.85366	0	3.92105	-4.5056	0.000254023
NPEPPS	Aminopeptidase puromycin sensitive	IPI00026216	P55786	1	0	8	0	1	1	0.920422	0	7.86807	0	1.073	0.980262	-4.54166	0.03354
ATAD3B	ATPase family, AAA domain containing 3B	IPI00045921	Q96T67	4	2	3	0	2	0	3.68169	2.31019	2.95053	0	2.146	0	-4.61724	0.0313193
NAMPT	Nicotinamide phosphoribosyltransferase	IPI00018873	P43490	8	24	13	7	0	3	7.36338	27.7223	12.7856	6.48782	0	2.94079	-4.64964	1.30751e-06
AKR1B1	Aldo-keto reductase family 1, member B1 (aldose reductase)	IPI00413641	P15121	0	6	3	0	1	1	0	6.93057	2.95053	0	1.073	0.980262	-4.7247	0.028413
LEPRE1	Leucine proline-enriched proteoglycan (leprecan) 1	IPI00045839	Q32P28	11	5	3	2	2	0	10.1246	5.77548	2.95053	1.85366	2.146	0	-4.84507	0.00150158
MYH14	Myosin, heavy chain 14, non-muscle	IPI00337335	Q7Z406	23	5	21	2	2	6	21.1697	5.77548	20.6537	1.85366	2.146	5.88157	-4.94297	3.25062e-07
PSMC2	Proteasome (prosome, macropain) 26S subunit, ATPase, 2	IPI00021435	P35998	1	0	4	1	0	0	0.920422	0	3.93404	0.926832	0	0	-4.99996	0.102481
SDCBP	Syndecan binding protein (syntenin)	IPI00299086	O00560	2	1	7	0	0	2	1.84084	1.1551	6.88456	0	0	1.96052	-5.03973	0.0201916
DLSTP1	Dihydrolipoamide S-succinyltransferase pseudogene 1	IPI00033034	Q16187	2	1	2	1	0	0	1.84084	1.1551	1.96702	0.926832	0	0	-5.05142	0.0998931
CIRBP	Cold inducible RNA binding protein	IPI00180954	Q14011	1	1	3	0	0	1	0.920422	1.1551	2.95053	0	0	0.980262	-5.06875	0.0990292
GPD2	Glycerol-3-phosphate dehydrogenase 2 (mitochondrial)	IPI00017895	P43304	5	4	6	1	1	1	4.60211	4.62038	5.90105	0.926832	1.073	0.980262	-5.10147	0.0040978
TMOD3	Tropomodulin 3 (ubiquitous)	IPI00005087	Q9NYL9	4	1	0	0	1	0	3.68169	1.1551	0	0	1.073	0	-5.10365	0.0973433
CPNE1	Copine I	IPI00018452	Q99829	5	4	1	2	0	0	4.60211	4.62038	0.983509	1.85366	0	0	-5.10858	0.0189674
PLOD2	Procollagen-lysine, 2-oxoglutarate 5-dioxygenase 2	IPI00337495	O00469	1	3	1	0	0	1	0.920422	3.46529	0.983509	0	0	0.980262	-5.19007	0.0932151
MYH14	Myosin, heavy chain 14, non-muscle	IPI00029818	n.a.	11	4	47	1	0	11	10.1246	4.62038	46.2249	0.926832	0	10.7829	-5.20914	5.16351e-09
ATP6V1B2	ATPase, H+ transporting, lysosomal 56/58kDa, V1 subunit B2	IPI00007812	P21281	0	4	1	1	0	0	0	4.62038	0.983509	0.926832	0	0	-5.25141	0.0904043
GCA	Grancalcin, EF-hand calcium binding protein	IPI00004524	P28676	0	4	1	0	0	1	0	4.62038	0.983509	0	0	0.980262	-5.26017	0.0900048
PAFAH1B1	Platelet-activating factor acetylhydrolase 1b, regulatory subunit 1 (45kDa)	IPI00218728	P43034	0	4	1	0	0	1	0	4.62038	0.983509	0	0	0.980262	-5.26017	0.0900048
EPB42	Erythrocyte membrane protein band 4.2	IPI00028120	P16452	0	5	0	1	0	0	0	5.77548	0	0.926832	0	0	-5.31321	0.0876566
NDUFS1	NADH dehydrogenase (ubiquinone) Fe-S protein 1, 75kDa (NADH-coenzyme Q reductase)	IPI00604664	B4DJA0	13	6	8	3	0	2	11.9655	6.93057	7.86807	2.78049	0	1.96052	-5.46688	8.75627e-05
MYL6B	Myosin, light chain 6B, alkali, smooth muscle and non-muscle	IPI00027255	P14649	7	1	3	1	0	1	6.44296	1.1551	2.95053	0.926832	0	0.980262	-5.51561	0.0123874
TGM2	Transglutaminase 2 (C polypeptide, protein-glutamine-gamma-glutamyltransferase)	IPI00294578	B4DIT7	17	6	10	5	0	1	15.6472	6.93057	9.83509	4.63416	0	0.980262	-5.55237	1.35278e-05
FTH1	Ferritin, heavy polypeptide 1	IPI00554521	P02794	2	1	8	0	1	1	1.84084	1.1551	7.86807	0	1.073	0.980262	-5.57263	0.0117564
TOMM40	Translocase of outer mitochondrial membrane 40 homolog (yeast)	IPI00014053	O96008	0	6	5	0	1	1	0	6.93057	4.91754	0	1.073	0.980262	-5.7358	0.01012
STOM	Stomatin	IPI00219682	P27105	2	6	9	1	0	2	1.84084	6.93057	8.85158	0.926832	0	1.96052	-5.80262	0.00145845
AKR1C2	Aldo-keto reductase family 1, member C2 (dihydrodiol dehydrogenase 2; bile acid binding protein; 3-alpha hydroxysteroid dehydrogenase, type III)	IPI00005668	P52895	0	5	12	1	1	1	0	5.77548	11.8021	0.926832	1.073	0.980262	-5.80916	0.00144628
TFAM	Transcription factor A, mitochondrial	IPI00020928	Q00059	2	0	4	0	0	1	1.84084	0	3.93404	0	0	0.980262	-6.00333	0.0586972
HADHB	Hydroxyacyl-CoA dehydrogenase/3-ketoacyl-CoA thiolase/enoyl-CoA hydratase (trifunctional protein), beta subunit	IPI00022793	P55084	31	8	5	2	4	1	28.5331	9.24076	4.91754	1.85366	4.29201	0.980262	-6.38106	1.67947e-07
LMO7	LIM domain 7	IPI00291802	Q8WWI1	8	0	31	3	0	3	7.36338	0	30.4888	2.78049	0	2.94079	-6.51622	8.44048e-07
P4HA1	Prolyl 4-hydroxylase, alpha polypeptide I	IPI00009923	P13674	6	4	3	2	0	0	5.52253	4.62038	2.95053	1.85366	0	0	-6.61373	0.00406364
ACOX1	Acyl-CoA oxidase 1, palmitoyl	IPI00296907	Q15067	0	0	7	0	0	1	0	0	6.88456	0	0	0.980262	-7.02623	0.033477
PNPT1	Polyribonucleotide nucleotidyltransferase 1	IPI00291165	Q8TCS8	2	1	4	0	0	1	1.84084	1.1551	3.93404	0	0	0.980262	-7.06991	0.0327507
NDUFB10	NADH dehydrogenase (ubiquinone) 1 beta subcomplex, 10, 22kDa	IPI00074489	Q96II6	2	4	8	0	0	2	1.84084	4.62038	7.86807	0	0	1.96052	-7.14433	0.00236429
TINAGL1	Tubulointerstitial nephritis antigen-like 1	IPI00005563	Q9GZM7	10	6	6	2	0	1	9.20422	6.93057	5.90105	1.85366	0	0.980262	-7.45321	0.000123289
MYH10	Myosin, heavy chain 10, non-muscle	IPI00397526	P35580	17	23	4	0	3	3	15.6472	26.5672	3.93404	0	3.219	2.94079	-7.62036	3.6468e-08
LAMB3	Laminin, beta 3	IPI00299404	Q13751	6	0	12	0	0	2	5.52253	0	11.8021	0	0	1.96052	-9.00857	0.000344862
MUC2	Mucin 2, oligomeric mucus/gel-forming	IPI00027201	Q02817	5	0	13	0	0	2	4.60211	0	12.7856	0	0	1.96052	-9.01375	0.000343262
SLC25A24	Solute carrier family 25 (mitochondrial carrier; phosphate carrier), member 24	IPI00337494	Q6NUK1	8	1	0	0	1	0	7.36338	1.1551	0	0	1.073	0	-9.09025	0.0109277
MCCC2	Methylcrotonoyl-CoA carboxylase 2 (beta)	IPI00784044	Q9HCC0	3	1	5	0	1	0	2.76127	1.1551	4.91754	0	1.073	0	-9.13478	0.0106814
KRT6B	Keratin 6B	IPI00293665	P04259	1	1	26	1	0	2	0.920422	1.1551	25.5712	0.926832	0	1.96052	-9.39566	6.59799e-06
ITGAM	Integrin, alpha M (complement component 3 receptor 3 subunit)	IPI00217987	P11215	0	14	4	0	0	2	0	16.1713	3.93404	0	0	1.96052	-9.49791	0.000217344
VWA1	Von Willebrand factor A domain containing 1	IPI00396383	Q6PCB0	7	1	2	0	1	0	6.44296	1.1551	1.96702	0	1.073	0	-10.102	0.00633203
ACADVL	Acyl-CoA dehydrogenase, very long chain	IPI00028031	Q53HR2	17	4	29	0	1	3	15.6472	4.62038	28.5218	0	1.073	2.94079	-12.6106	3.22412e-10
PLIN2	Perilipin 2	IPI00293307	Q99541	5	15	3	0	0	1	4.60211	17.3264	2.95053	0	0	0.980262	-24.1018	4.13643e-06
DPT	Dermatopontin	IPI00292130	Q07507	3	7	6	0	0	0	2.76127	8.08567	5.90105	0	0	0	unique (CRC)	4.7823e-05
OAT	Ornithine aminotransferase	IPI00022334	P04181	2	3	2	0	0	0	1.84084	3.46529	1.96702	0	0	0	unique (CRC)	0.00720903
TUBB3	Tubulin, beta 3 class III	IPI00013683	Q13509	1	1	4	0	0	0	0.920422	1.1551	3.93404	0	0	0	unique (CRC)	0.0136554
MMP1	Matrix metallopeptidase 1 (interstitial collagenase)	IPI00008561	P03956	1	3	2	0	0	0	0.920422	3.46529	1.96702	0	0	0	unique (CRC)	0.0125788
GSR	Glutathione reductase	IPI00016862	P00390	1	1	5	0	0	0	0.920422	1.1551	4.91754	0	0	0	unique (CRC)	0.00776975
NFU1	NFU1 iron-sulfur cluster scaffold homolog (S. cerevisiae)	IPI00160021	n.a.	2	0	1	0	0	0	1.84084	0	0.983509	0	0	0	unique (CRC)	0.0838038
COPB2	Coatomer protein complex, subunit beta 2 (beta prime)	IPI00220219	P35606	0	1	2	0	0	0	0	1.1551	1.96702	0	0	0	unique (CRC)	0.0791471
ALDH6A1	Aldehyde dehydrogenase 6 family, member A1	IPI00024990	Q02252	1	2	0	0	0	0	0.920422	2.31019	0	0	0	0	unique (CRC)	0.076158
MRPL50	Mitochondrial ribosomal protein L50	IPI00329036	Q8N5N7	0	2	1	0	0	0	0	2.31019	0.983509	0	0	0	unique (CRC)	0.0756697
DYNC1H1	Dynein, cytoplasmic 1, heavy chain 1	IPI00456969	Q14204	0	2	1	0	0	0	0	2.31019	0.983509	0	0	0	unique (CRC)	0.0756697
MRPL1	Mitochondrial ribosomal protein L1	IPI00024968	Q9BYD6	3	0	1	0	0	0	2.76127	0	0.983509	0	0	0	unique (CRC)	0.0459675
CALU	Calumenin	IPI00014537	B3KPG9	3	0	1	0	0	0	2.76127	0	0.983509	0	0	0	unique (CRC)	0.0459675
COPZ1	Coatomer protein complex, subunit zeta 1	IPI00032851	P61923	1	0	3	0	0	0	0.920422	0	2.95053	0	0	0	unique (CRC)	0.0454124
CYB5A	Cytochrome b5 type A (microsomal)	IPI00182933	P00167	1	0	3	0	0	0	0.920422	0	2.95053	0	0	0	unique (CRC)	0.0454124
GLT25D1	Glycosyltransferase 25 domain containing 1	IPI00168262	Q8NBJ5	0	2	2	0	0	0	0	2.31019	1.96702	0	0	0	unique (CRC)	0.0414263
BSG	Basigin (Ok blood group)	IPI00019906	P35613	1	3	0	0	0	0	0.920422	3.46529	0	0	0	0	unique (CRC)	0.0399123
ITGA2B	Integrin, alpha 2b (platelet glycoprotein IIb of IIb/IIIa complex, antigen CD41)	IPI00218628	P08514	1	3	0	0	0	0	0.920422	3.46529	0	0	0	0	unique (CRC)	0.0399123
RBM3	RNA binding motif (RNP1, RRM) protein 3	IPI00024320	P98179	2	0	3	0	0	0	1.84084	0	2.95053	0	0	0	unique (CRC)	0.0254
LAMA3	Laminin, alpha 3	IPI00377045	B0YJ32	2	0	4	0	0	0	1.84084	0	3.93404	0	0	0	unique (CRC)	0.0143061
C19orf21	Chromosome 19 open reading frame 21	IPI00217121	Q8IVT2	3	0	4	0	0	0	2.76127	0	3.93404	0	0	0	unique (CRC)	0.00818196
EMC2	ER membrane protein complex subunit 2	IPI00014149	Q15006	3	4	0	0	0	0	2.76127	4.62038	0	0	0	0	unique (CRC)	0.00696041
PI15	Peptidase inhibitor 15	IPI00026303	O43692	0	5	2	0	0	0	0	5.77548	1.96702	0	0	0	unique (CRC)	0.00656474
IKBIP	IKBKB interacting protein	IPI00043598	Q70UQ0	5	3	0	0	0	0	4.60211	3.46529	0	0	0	0	unique (CRC)	0.00420569
LAMC2	Laminin, gamma 2	IPI00015117	Q13753	2	0	10	0	0	0	1.84084	0	9.83509	0	0	0	unique (CRC)	0.000525437
HMOX1	Heme oxygenase (decycling) 1	IPI00215893	P09601	12	1	0	0	0	0	11.0451	1.1551	0	0	0	0	unique (CRC)	0.000311959
FKBP9	FK506 binding protein 9, 63 kDa	IPI00182126	O95302	2	0	0	0	0	0	1.84084	0	0	0	0	0	unique (CRC)	0.158734
IKBIP	IKBKB interacting protein	IPI00401791	Q70UQ0	2	0	0	0	0	0	1.84084	0	0	0	0	0	unique (CRC)	0.158734
TGOLN2	Trans-golgi network protein 2	IPI00012545	O43493	2	0	0	0	0	0	1.84084	0	0	0	0	0	unique (CRC)	0.158734
EIF3B	Eukaryotic translation initiation factor 3, subunit B	IPI00396370	P55884	0	0	2	0	0	0	0	0	1.96702	0	0	0	unique (CRC)	0.156605
NQO1	NAD(P)H dehydrogenase, quinone 1	IPI00012069	P15559	0	0	2	0	0	0	0	0	1.96702	0	0	0	unique (CRC)	0.156605
SERPINB4	Serpin peptidase inhibitor, clade B (ovalbumin), member 4	IPI00010303	P48594	0	0	2	0	0	0	0	0	1.96702	0	0	0	unique (CRC)	0.156605
SERPINE2	Serpin peptidase inhibitor, clade E (nexin, plasminogen activator inhibitor type 1), member 2	IPI00009890	P07093	0	0	2	0	0	0	0	0	1.96702	0	0	0	unique (CRC)	0.156605
SERPINB5	Serpin peptidase inhibitor, clade B (ovalbumin), member 5	IPI00472082	P36952	0	0	2	0	0	0	0	0	1.96702	0	0	0	unique (CRC)	0.156605
MESDC2	Mesoderm development candidate 2	IPI00399089	Q14696	0	0	2	0	0	0	0	0	1.96702	0	0	0	unique (CRC)	0.156605
HPCA	Hippocalcin	IPI00219103	P84074	0	0	2	0	0	0	0	0	1.96702	0	0	0	unique (CRC)	0.156605
PXN	Paxillin	IPI00220030	P49023	0	0	2	0	0	0	0	0	1.96702	0	0	0	unique (CRC)	0.156605
HPR	Haptoglobin-related protein	IPI00477597	P00739	0	0	2	0	0	0	0	0	1.96702	0	0	0	unique (CRC)	0.156605
MPP1	Membrane protein, palmitoylated 1, 55kDa	IPI00215610	Q00013	0	2	0	0	0	0	0	2.31019	0	0	0	0	unique (CRC)	0.14228
IL1RN	Interleukin 1 receptor antagonist	IPI00000045	P18510	0	2	0	0	0	0	0	2.31019	0	0	0	0	unique (CRC)	0.14228
MAOA	Monoamine oxidase A	IPI00008483	P21397	0	2	0	0	0	0	0	2.31019	0	0	0	0	unique (CRC)	0.14228
H6PD	Hexose-6-phosphate dehydrogenase (glucose 1-dehydrogenase)	IPI00030828	n.a.	0	2	0	0	0	0	0	2.31019	0	0	0	0	unique (CRC)	0.14228
MRPL28	Mitochondrial ribosomal protein L28	IPI00172594	Q13084	3	0	0	0	0	0	2.76127	0	0	0	0	0	unique (CRC)	0.0843257
CLPX	ClpX caseinolytic peptidase X homolog (E. coli)	IPI00008728	O76031	3	0	0	0	0	0	2.76127	0	0	0	0	0	unique (CRC)	0.0843257
ATP2B3	ATPase, Ca++ transporting, plasma membrane 3	IPI00003831	Q16720	0	0	3	0	0	0	0	0	2.95053	0	0	0	unique (CRC)	0.0827425
HPGD	Hydroxyprostaglandin dehydrogenase 15-(NAD)	IPI00305286	P15428	0	0	3	0	0	0	0	0	2.95053	0	0	0	unique (CRC)	0.0827425
RANP1	RAN, member RAS oncogene family pseudogene 1	IPI00044779	Q96QB7	0	0	3	0	0	0	0	0	2.95053	0	0	0	unique (CRC)	0.0827425
CD59	CD59 molecule, complement regulatory protein	IPI00011302	P13987	0	0	3	0	0	0	0	0	2.95053	0	0	0	unique (CRC)	0.0827425
YARS	Tyrosyl-tRNA synthetase	IPI00007074	P54577	0	0	3	0	0	0	0	0	2.95053	0	0	0	unique (CRC)	0.0827425
SDHA	Succinate dehydrogenase complex, subunit A, flavoprotein (Fp)	IPI00305166	P31040	0	0	3	0	0	0	0	0	2.95053	0	0	0	unique (CRC)	0.0827425
HPGD	Hydroxyprostaglandin dehydrogenase 15-(NAD)	IPI00290420	B4DV57	0	0	3	0	0	0	0	0	2.95053	0	0	0	unique (CRC)	0.0827425
PDLIM5	PDZ and LIM domain 5	IPI00007935	Q96HC4	0	0	3	0	0	0	0	0	2.95053	0	0	0	unique (CRC)	0.0827425
GYPA	Glycophorin A (MNS blood group)	IPI00043073	Q8WTS2	0	3	0	0	0	0	0	3.46529	0	0	0	0	unique (CRC)	0.0723079
ALDH3A1	Aldehyde dehydrogenase 3 family, member A1	IPI00296183	P30838	0	0	4	0	0	0	0	0	3.93404	0	0	0	unique (CRC)	0.0451304
SLK	STE20-like kinase	IPI00022827	Q9H2G2	0	0	4	0	0	0	0	0	3.93404	0	0	0	unique (CRC)	0.0451304
HSDL2	Hydroxysteroid dehydrogenase like 2	IPI00031107	Q6YN16	6	0	0	0	0	0	5.52253	0	0	0	0	0	unique (CRC)	0.0146366
AKR1C3	Aldo-keto reductase family 1, member C3 (3-alpha hydroxysteroid dehydrogenase, type II)	IPI00291483	P42330	0	0	6	0	0	0	0	0	5.90105	0	0	0	unique (CRC)	0.0141354
MMP14	Matrix metallopeptidase 14 (membrane-inserted)	IPI00218398	P50281	0	6	0	0	0	0	0	6.93057	0	0	0	0	unique (CRC)	0.0110292
C4BPA	Complement component 4 binding protein, alpha	IPI00021727	P04003	0	7	0	0	0	0	0	8.08567	0	0	0	0	unique (CRC)	0.006042
PPL	Periplakin	IPI00298057	O60437	0	0	10	0	0	0	0	0	9.83509	0	0	0	unique (CRC)	0.00153431
SLC4A1	Solute carrier family 4, anion exchanger, member 1 (erythrocyte membrane protein band 3, Diego blood group)	IPI00022361	n.a.	0	17	0	0	0	0	0	19.6366	0	0	0	0	unique (CRC)	1.87254e-05
SPTA1	Spectrin, alpha, erythrocytic 1 (elliptocytosis 2)	IPI00220741	P02549	0	18	0	0	0	0	0	20.7917	0	0	0	0	unique (CRC)	1.06397e-05
SERPINB2	Serpin peptidase inhibitor, clade B (ovalbumin), member 2	IPI00007117	P05120	0	25	0	0	0	0	0	28.8774	0	0	0	0	unique (CRC)	2.0946e-07
SPTB	Spectrin, beta, erythrocytic	IPI00216704	P11277	0	26	0	0	0	0	0	30.0325	0	0	0	0	unique (CRC)	1.19889e-07
ANK1	Ankyrin 1, erythrocytic	IPI00216697	P16157	0	30	0	0	0	0	0	34.6529	0	0	0	0	unique (CRC)	1.294e-08
