# Supplementary material for: Colorectal cancer derived organotypic spheroids maintain essential tissue characteristics but adapt their metabolism in culture
Source: Proteome Sci. 2014 Jul 11;12:39. doi: 10.1186/1477-5956-12-39 (PMC4114130; doi:10.1186/1477-5956-12-39)
Supplement: Additional file 6: Table S3A-D — Gene Ontology representation by Cytoscape and Bingo analyses. [file 1477-5956-12-39-S6.zip]

Archive with 4 entries (4 files):
- 2870410651112261_add13.xls
- 2870410651112261_add14.xls
- 2870410651112261_add15.xls
- 2870410651112261_add16.xls
