# Supplementary material for: Colorectal cancer derived organotypic spheroids maintain essential tissue characteristics but adapt their metabolism in culture
Source: Proteome Sci. 2014 Jul 11;12:39. doi: 10.1186/1477-5956-12-39 (PMC4114130; doi:10.1186/1477-5956-12-39)
Supplement: Additional file 6: Table S3A-D — Gene Ontology representation by Cytoscape and Bingo analyses. [file 1477-5956-12-39-S6.zip › 2870410651112261_add13.xls]

## Sheet: FIG3A-UP-Main Network-Right
Additional file 6: Table S3A, UP IN SPHEROIDS, MAIN NETWORK, RIGHT HALF
File created with BiNGO (c) on 6-okt-2011 at 16:30:52
ontology: namespace
curator: bingo
Overrepresentation
Selected statistical test : Hypergeometric test
Selected correction : Benjamini & Hochberg False Discovery Rate (FDR) correction
Selected significance level : 0.9999
Testing option : whole dataset
The selected cluster : SEE BELOW OUTPUT							Genes linked to bold descriptions are annotated in the networks
GO-ID	p-value	corr p-value	x	n	X	N	Description	Genes in test set
51129	5.8778e-05	0.032504	6	33	27	1178	negative regulation of cellular component organization	YWHAH|TPP1|RAC1|SPTBN1|SPTAN1|THY1
60041	0.00050631	0.13999	2	2	27	1178	retina development in camera-type eye	PRPH|THY1
7010	0.0013916	0.19804	7	79	27	1178	cytoskeleton organization	EPB41L2|TLN1|CNN3|TLN2|CALD1|RAC1|THY1
7016	0.0029524	0.19804	2	4	27	1178	cytoskeletal anchoring at plasma membrane	TLN1|TLN2
31344	0.003307	0.19804	3	14	27	1178	regulation of cell projection organization	YWHAH|RAC1|THY1
7043	0.0048511	0.19804	2	5	27	1178	cell-cell junction assembly	TLN1|TLN2
30866	0.0048511	0.19804	2	5	27	1178	cortical actin cytoskeleton organization	EPB41L2|TLN1
30865	0.0048511	0.19804	2	5	27	1178	cortical cytoskeleton organization	EPB41L2|TLN1
30036	0.0053167	0.19804	5	52	27	1178	actin cytoskeleton organization	EPB41L2|TLN1|CNN3|CALD1|RAC1
31345	0.0071739	0.19804	2	6	27	1178	negative regulation of cell projection organization	YWHAH|THY1
10721	0.0071739	0.19804	2	6	27	1178	negative regulation of cell development	YWHAH|THY1
50768	0.0071739	0.19804	2	6	27	1178	negative regulation of neurogenesis	YWHAH|THY1
43010	0.0071739	0.19804	2	6	27	1178	camera-type eye development	PRPH|THY1
30029	0.0079101	0.19804	5	57	27	1178	actin filament-based process	EPB41L2|TLN1|CNN3|CALD1|RAC1
51093	0.0081529	0.19804	3	19	27	1178	negative regulation of developmental process	COL4A2|YWHAH|THY1
10639	0.0094457	0.19804	3	20	27	1178	negative regulation of organelle organization	TPP1|SPTBN1|SPTAN1
34329	0.0094457	0.19804	3	20	27	1178	cell junction assembly	TLN1|TLN2|THY1
1654	0.0099018	0.19804	2	7	27	1178	eye development	PRPH|THY1
45216	0.0099018	0.19804	2	7	27	1178	cell-cell junction organization	TLN1|TLN2
51128	0.010211	0.19804	6	85	27	1178	regulation of cellular component organization	YWHAH|TPP1|RAC1|SPTBN1|SPTAN1|THY1
34330	0.010852	0.19804	3	21	27	1178	cell junction organization	TLN1|TLN2|THY1
6996	0.016052	0.19804	9	183	27	1178	organelle organization	EPB41L2|TLN1|CNN3|TPP1|TLN2|CALD1|RAC1|HSPA4|THY1
7423	0.0165	0.19804	2	9	27	1178	sensory organ development	PRPH|THY1
32844	0.0165	0.19804	2	9	27	1178	regulation of homeostatic process	TPP1|THY1
32507	0.0165	0.19804	2	9	27	1178	maintenance of protein location in cell	TLN1|TLN2
45185	0.0165	0.19804	2	9	27	1178	maintenance of protein location	TLN1|TLN2
6928	0.017535	0.19804	5	69	27	1178	cellular component movement	TLN1|CALD1|RAC1|VIM|HSPB1
10769	0.020335	0.19804	2	10	27	1178	regulation of cell morphogenesis involved in differentiation	YWHAH|THY1
9408	0.020335	0.19804	2	10	27	1178	response to heat	HSPB1|HSPA4
60219	0.02292	0.19804	1	1	27	1178	camera-type eye photoreceptor cell differentiation	THY1
35282	0.02292	0.19804	1	1	27	1178	segmentation	TPP1
60380	0.02292	0.19804	1	1	27	1178	regulation of single-stranded telomeric DNA binding	TPP1
60381	0.02292	0.19804	1	1	27	1178	positive regulation of single-stranded telomeric DNA binding	TPP1
16233	0.02292	0.19804	1	1	27	1178	telomere capping	TPP1
70198	0.02292	0.19804	1	1	27	1178	protein localization to chromosome, telomeric region	TPP1
32845	0.02292	0.19804	1	1	27	1178	negative regulation of homeostatic process	TPP1
35025	0.02292	0.19804	1	1	27	1178	positive regulation of Rho protein signal transduction	RAC1
3407	0.02292	0.19804	1	1	27	1178	neural retina development	THY1
42670	0.02292	0.19804	1	1	27	1178	retinal cone cell differentiation	THY1
43547	0.02292	0.19804	1	1	27	1178	positive regulation of GTPase activity	THY1
60042	0.02292	0.19804	1	1	27	1178	retina morphogenesis in camera-type eye	THY1
51972	0.02292	0.19804	1	1	27	1178	regulation of telomerase activity	TPP1
51973	0.02292	0.19804	1	1	27	1178	positive regulation of telomerase activity	TPP1
8211	0.02292	0.19804	1	1	27	1178	glucocorticoid metabolic process	YWHAH
45069	0.02292	0.19804	1	1	27	1178	regulation of viral genome replication	PPIA
51057	0.02292	0.19804	1	1	27	1178	positive regulation of small GTPase mediated signal transduction	RAC1
1754	0.02292	0.19804	1	1	27	1178	eye photoreceptor cell differentiation	THY1
42461	0.02292	0.19804	1	1	27	1178	photoreceptor cell development	THY1
42462	0.02292	0.19804	1	1	27	1178	eye photoreceptor cell development	THY1
42447	0.02292	0.19804	1	1	27	1178	hormone catabolic process	YWHAH
32202	0.02292	0.19804	1	1	27	1178	telomere assembly	TPP1
32204	0.02292	0.19804	1	1	27	1178	regulation of telomere maintenance	TPP1
32205	0.02292	0.19804	1	1	27	1178	negative regulation of telomere maintenance	TPP1
32211	0.02292	0.19804	1	1	27	1178	negative regulation of telomere maintenance via telomerase	TPP1
32210	0.02292	0.19804	1	1	27	1178	regulation of telomere maintenance via telomerase	TPP1
43247	0.02292	0.19804	1	1	27	1178	telomere maintenance in response to DNA damage	TPP1
31848	0.02292	0.19804	1	1	27	1178	protection from non-homologous end joining at telomere	TPP1
43171	0.02292	0.19804	1	1	27	1178	peptide catabolic process	TPP1
34502	0.02292	0.19804	1	1	27	1178	protein localization to chromosome	TPP1
6713	0.02292	0.19804	1	1	27	1178	glucocorticoid catabolic process	YWHAH
50774	0.02292	0.19804	1	1	27	1178	negative regulation of dendrite morphogenesis	YWHAH
46579	0.02292	0.19804	1	1	27	1178	positive regulation of Ras protein signal transduction	RAC1
46549	0.02292	0.19804	1	1	27	1178	retinal cone cell development	THY1
46530	0.02292	0.19804	1	1	27	1178	photoreceptor cell differentiation	THY1
10975	0.024505	0.20226	2	11	27	1178	regulation of neuron projection development	YWHAH|THY1
51693	0.024505	0.20226	2	11	27	1178	actin filament capping	SPTBN1|SPTAN1
30837	0.024505	0.20226	2	11	27	1178	negative regulation of actin filament polymerization	SPTBN1|SPTAN1
32272	0.028994	0.22384	2	12	27	1178	negative regulation of protein polymerization	SPTBN1|SPTAN1
30835	0.028994	0.22384	2	12	27	1178	negative regulation of actin filament depolymerization	SPTBN1|SPTAN1
6936	0.031478	0.22384	3	31	27	1178	muscle contraction	TLN1|CNN3|CALD1
51651	0.033786	0.22384	2	13	27	1178	maintenance of location in cell	TLN1|TLN2
31333	0.033786	0.22384	2	13	27	1178	negative regulation of protein complex assembly	SPTBN1|SPTAN1
30834	0.033786	0.22384	2	13	27	1178	regulation of actin filament depolymerization	SPTBN1|SPTAN1
43242	0.033786	0.22384	2	13	27	1178	negative regulation of protein complex disassembly	SPTBN1|SPTAN1
3012	0.034209	0.22384	3	32	27	1178	muscle system process	TLN1|CNN3|CALD1
22610	0.034595	0.22384	5	82	27	1178	biological adhesion	PRPH|TLN2|RAC1|ZYX|THY1
7155	0.034595	0.22384	5	82	27	1178	cell adhesion	PRPH|TLN2|RAC1|ZYX|THY1
44087	0.037061	0.22384	3	33	27	1178	regulation of cellular component biogenesis	RAC1|SPTBN1|SPTAN1
45664	0.038865	0.22384	2	14	27	1178	regulation of neuron differentiation	YWHAH|THY1
22607	0.041694	0.22384	7	147	27	1178	cellular component assembly	TLN1|TPP1|TLN2|CALD1|RAC1|HSPA4|THY1
3008	0.043253	0.22384	5	87	27	1178	system process	PRPH|TLN1|CNN3|TPP1|CALD1
45596	0.044218	0.22384	2	15	27	1178	negative regulation of cell differentiation	YWHAH|THY1
51235	0.044218	0.22384	2	15	27	1178	maintenance of location	TLN1|TLN2
7044	0.044218	0.22384	2	15	27	1178	cell-substrate junction assembly	TLN1|THY1
16525	0.045334	0.22384	1	2	27	1178	negative regulation of angiogenesis	COL4A2
60263	0.045334	0.22384	1	2	27	1178	regulation of respiratory burst	RAC1
60173	0.045334	0.22384	1	2	27	1178	limb development	TPP1
35113	0.045334	0.22384	1	2	27	1178	embryonic appendage morphogenesis	TPP1
35107	0.045334	0.22384	1	2	27	1178	appendage morphogenesis	TPP1
35108	0.045334	0.22384	1	2	27	1178	limb morphogenesis	TPP1
19682	0.045334	0.22384	1	2	27	1178	glyceraldehyde-3-phosphate metabolic process	TPI1
51668	0.045334	0.22384	1	2	27	1178	localization within membrane	RAC1
48736	0.045334	0.22384	1	2	27	1178	appendage development	TPP1
51281	0.045334	0.22384	1	2	27	1178	positive regulation of release of sequestered calcium ion into cytosol	THY1
7184	0.045334	0.22384	1	2	27	1178	SMAD protein nuclear translocation	SPTBN1
7182	0.045334	0.22384	1	2	27	1178	common-partner SMAD protein phosphorylation	SPTBN1
30326	0.045334	0.22384	1	2	27	1178	embryonic limb morphogenesis	TPP1
8156	0.045334	0.22384	1	2	27	1178	negative regulation of DNA replication	TPP1
48261	0.045334	0.22384	1	2	27	1178	negative regulation of receptor-mediated endocytosis	RAC1
34619	0.045334	0.22384	1	2	27	1178	cellular chaperone-mediated protein complex assembly	HSPA4
43270	0.045334	0.22384	1	2	27	1178	positive regulation of ion transport	THY1
30032	0.045334	0.22384	1	2	27	1178	lamellipodium assembly	RAC1
50858	0.045334	0.22384	1	2	27	1178	negative regulation of antigen receptor-mediated signaling pathway	THY1
50856	0.045334	0.22384	1	2	27	1178	regulation of T cell receptor signaling pathway	THY1
50860	0.045334	0.22384	1	2	27	1178	negative regulation of T cell receptor signaling pathway	THY1
48593	0.045334	0.22384	1	2	27	1178	camera-type eye morphogenesis	THY1
50792	0.045334	0.22384	1	2	27	1178	regulation of viral reproduction	PPIA
10591	0.045334	0.22384	1	2	27	1178	regulation of lamellipodium assembly	RAC1
6706	0.045334	0.22384	1	2	27	1178	steroid catabolic process	YWHAH
10592	0.045334	0.22384	1	2	27	1178	positive regulation of lamellipodium assembly	RAC1
10524	0.045334	0.22384	1	2	27	1178	positive regulation of calcium ion transport into cytosol	THY1
51928	0.045334	0.22384	1	2	27	1178	positive regulation of calcium ion transport	THY1
22603	0.046336	0.22676	3	36	27	1178	regulation of anatomical structure morphogenesis	COL4A2|YWHAH|THY1
51494	0.04983	0.23962	2	16	27	1178	negative regulation of cytoskeleton organization	SPTBN1|SPTAN1
9266	0.04983	0.23962	2	16	27	1178	response to temperature stimulus	HSPB1|HSPA4
51099	0.055688	0.24609	2	17	27	1178	positive regulation of binding	TPP1|CALD1
6986	0.055688	0.24609	2	17	27	1178	response to unfolded protein	HSPB1|HSPA4
7015	0.061777	0.24609	2	18	27	1178	actin filament organization	CALD1|RAC1
43244	0.061777	0.24609	2	18	27	1178	regulation of protein complex disassembly	SPTBN1|SPTAN1
50767	0.061777	0.24609	2	18	27	1178	regulation of neurogenesis	YWHAH|THY1
51960	0.061777	0.24609	2	18	27	1178	regulation of nervous system development	YWHAH|THY1
44085	0.061983	0.24609	7	160	27	1178	cellular component biogenesis	TLN1|TPP1|TLN2|CALD1|RAC1|HSPA4|THY1
45806	0.067252	0.24609	1	3	27	1178	negative regulation of endocytosis	RAC1
46849	0.067252	0.24609	1	3	27	1178	bone remodeling	TPP1
7389	0.067252	0.24609	1	3	27	1178	pattern specification process	TPP1
15074	0.067252	0.24609	1	3	27	1178	DNA integration	PPIA
51279	0.067252	0.24609	1	3	27	1178	regulation of release of sequestered calcium ion into cytosol	THY1
35023	0.067252	0.24609	1	3	27	1178	regulation of Rho protein signal transduction	RAC1
80010	0.067252	0.24609	1	3	27	1178	regulation of oxygen and reactive oxygen species metabolic process	RAC1
48041	0.067252	0.24609	1	3	27	1178	focal adhesion assembly	THY1
8154	0.067252	0.24609	1	3	27	1178	actin polymerization or depolymerization	RAC1
51131	0.067252	0.24609	1	3	27	1178	chaperone-mediated protein complex assembly	HSPA4
19047	0.067252	0.24609	1	3	27	1178	provirus integration	PPIA
32092	0.067252	0.24609	1	3	27	1178	positive regulation of protein binding	CALD1
6108	0.067252	0.24609	1	3	27	1178	malate metabolic process	MDH1
10310	0.067252	0.24609	1	3	27	1178	regulation of hydrogen peroxide metabolic process	RAC1
34754	0.067252	0.24609	1	3	27	1178	cellular hormone metabolic process	YWHAH
30069	0.067252	0.24609	1	3	27	1178	lysogeny	PPIA
30041	0.067252	0.24609	1	3	27	1178	actin filament polymerization	RAC1
7008	0.067252	0.24609	1	3	27	1178	outer mitochondrial membrane organization	HSPA4
70096	0.067252	0.24609	1	3	27	1178	mitochondrial outer membrane translocase complex assembly	HSPA4
3002	0.067252	0.24609	1	3	27	1178	regionalization	TPP1
50854	0.067252	0.24609	1	3	27	1178	regulation of antigen receptor-mediated signaling pathway	THY1
60491	0.067252	0.24609	1	3	27	1178	regulation of cell projection assembly	RAC1
48592	0.067252	0.24609	1	3	27	1178	eye morphogenesis	THY1
10522	0.067252	0.24609	1	3	27	1178	regulation of calcium ion transport into cytosol	THY1
45445	0.067252	0.24609	1	3	27	1178	myoblast differentiation	CSRP2
45453	0.067252	0.24609	1	3	27	1178	bone resorption	TPP1
33043	0.068016	0.24609	3	42	27	1178	regulation of organelle organization	TPP1|SPTBN1|SPTAN1
30833	0.068086	0.24609	2	19	27	1178	regulation of actin filament polymerization	SPTBN1|SPTAN1
19362	0.068086	0.24609	2	19	27	1178	pyridine nucleotide metabolic process	TPI1|MDH1
46496	0.068086	0.24609	2	19	27	1178	nicotinamide nucleotide metabolic process	TPI1|MDH1
6733	0.068086	0.24609	2	19	27	1178	oxidoreduction coenzyme metabolic process	TPI1|MDH1
51641	0.074212	0.26277	6	133	27	1178	cellular localization	TLN1|YWHAH|TPP1|TLN2|RAC1|SPTBN1
60284	0.074602	0.26277	2	20	27	1178	regulation of cell development	YWHAH|THY1
32271	0.074602	0.26277	2	20	27	1178	regulation of protein polymerization	SPTBN1|SPTAN1
22604	0.074602	0.26277	2	20	27	1178	regulation of cell morphogenesis	YWHAH|THY1
8064	0.088206	0.27246	2	22	27	1178	regulation of actin polymerization or depolymerization	SPTBN1|SPTAN1
6096	0.088206	0.27246	2	22	27	1178	glycolysis	TPI1|MDH1
30832	0.088206	0.27246	2	22	27	1178	regulation of actin filament length	SPTBN1|SPTAN1
51789	0.088206	0.27246	2	22	27	1178	response to protein stimulus	HSPB1|HSPA4
33044	0.088686	0.27246	1	4	27	1178	regulation of chromosome organization	TPP1
48814	0.088686	0.27246	1	4	27	1178	regulation of dendrite morphogenesis	YWHAH
31529	0.088686	0.27246	1	4	27	1178	ruffle organization	RAC1
33124	0.088686	0.27246	1	4	27	1178	regulation of GTP catabolic process	THY1
42921	0.088686	0.27246	1	4	27	1178	glucocorticoid receptor signaling pathway	YWHAH
16032	0.088686	0.27246	1	4	27	1178	viral reproduction	PPIA
32846	0.088686	0.27246	1	4	27	1178	positive regulation of homeostatic process	THY1
2429	0.088686	0.27246	1	4	27	1178	immune response-activating cell surface receptor signaling pathway	THY1
19059	0.088686	0.27246	1	4	27	1178	initiation of viral infection	PPIA
19058	0.088686	0.27246	1	4	27	1178	viral infectious cycle	PPIA
22415	0.088686	0.27246	1	4	27	1178	viral reproductive process	PPIA
2768	0.088686	0.27246	1	4	27	1178	immune response-regulating cell surface receptor signaling pathway	THY1
51053	0.088686	0.27246	1	4	27	1178	negative regulation of DNA metabolic process	TPP1
50851	0.088686	0.27246	1	4	27	1178	antigen receptor-mediated signaling pathway	THY1
50852	0.088686	0.27246	1	4	27	1178	T cell receptor signaling pathway	THY1
43087	0.088686	0.27246	1	4	27	1178	regulation of GTPase activity	THY1
50773	0.088686	0.27246	1	4	27	1178	regulation of dendrite development	YWHAH
50771	0.088686	0.27246	1	4	27	1178	negative regulation of axonogenesis	THY1
31958	0.088686	0.27246	1	4	27	1178	corticosteroid receptor signaling pathway	YWHAH
32501	0.08966	0.27393	11	322	27	1178	multicellular organismal process	PRPH|TPI1|TLN1|YWHAH|TAGLN|CNN3|TPP1|CALD1|DPYSL3|CSRP2|THY1
51338	0.095272	0.28948	2	23	27	1178	regulation of transferase activity	TPP1|THY1
7399	0.10127	0.30602	4	79	27	1178	nervous system development	YWHAH|TPP1|DPYSL3|THY1
10959	0.10964	0.3116	1	5	27	1178	regulation of metal ion transport	THY1
60	0.10964	0.3116	1	5	27	1178	protein import into nucleus, translocation	SPTBN1
48259	0.10964	0.3116	1	5	27	1178	regulation of receptor-mediated endocytosis	RAC1
2764	0.10964	0.3116	1	5	27	1178	immune response-regulating signaling pathway	THY1
2757	0.10964	0.3116	1	5	27	1178	immune response-activating signal transduction	THY1
48167	0.10964	0.3116	1	5	27	1178	regulation of synaptic plasticity	YWHAH
6939	0.10964	0.3116	1	5	27	1178	smooth muscle contraction	CNN3
50885	0.10964	0.3116	1	5	27	1178	neuromuscular process controlling balance	TPP1
50905	0.10964	0.3116	1	5	27	1178	neuromuscular process	TPP1
46578	0.10964	0.3116	1	5	27	1178	regulation of Ras protein signal transduction	RAC1
51924	0.10964	0.3116	1	5	27	1178	regulation of calcium ion transport	THY1
43254	0.10988	0.3116	2	25	27	1178	regulation of protein complex assembly	SPTBN1|SPTAN1
48519	0.1106	0.31205	8	219	27	1178	negative regulation of biological process	COL4A2|YWHAH|TPP1|RAC1|HSPB1|SPTBN1|SPTAN1|THY1
9790	0.1174	0.32788	2	26	27	1178	embryonic development	TPI1|TPP1
32956	0.1174	0.32788	2	26	27	1178	regulation of actin cytoskeleton organization	SPTBN1|SPTAN1
51098	0.12505	0.34434	2	27	27	1178	regulation of binding	TPP1|CALD1
65007	0.12568	0.34434	16	548	27	1178	biological regulation	TLN1|COL4A2|TLN2|CALD1|PDLIM1|DPYSL3|THY1|YWHAH|TPP1|PPIA|RAC1|RAP1A|HSPB1|SPTBN1|ZYX|SPTAN1
6275	0.13014	0.34434	1	6	27	1178	regulation of DNA replication	TPP1
7040	0.13014	0.34434	1	6	27	1178	lysosome organization	TPP1
43393	0.13014	0.34434	1	6	27	1178	regulation of protein binding	CALD1
45103	0.13014	0.34434	1	6	27	1178	intermediate filament-based process	VIM
51056	0.13014	0.34434	1	6	27	1178	regulation of small GTPase mediated signal transduction	RAC1
1894	0.13014	0.34434	1	6	27	1178	tissue homeostasis	TPP1
50870	0.13014	0.34434	1	6	27	1178	positive regulation of T cell activation	THY1
6734	0.13014	0.34434	1	6	27	1178	NADH metabolic process	MDH1
8624	0.13014	0.34434	1	6	27	1178	induction of apoptosis by extracellular signals	RAC1
32970	0.13282	0.34815	2	28	27	1178	regulation of actin filament-based process	SPTBN1|SPTAN1
32502	0.13284	0.34815	9	266	27	1178	developmental process	PRPH|TPI1|YWHAH|TAGLN|TPP1|RAC1|DPYSL3|CSRP2|THY1
6007	0.1407	0.36425	2	29	27	1178	glucose catabolic process	TPI1|MDH1
19320	0.14869	0.36425	2	30	27	1178	hexose catabolic process	TPI1|MDH1
6886	0.14909	0.36425	3	59	27	1178	intracellular protein transport	YWHAH|TPP1|SPTBN1
6446	0.15018	0.36425	1	7	27	1178	regulation of translational initiation	HSPB1
40013	0.15018	0.36425	1	7	27	1178	negative regulation of locomotion	THY1
30336	0.15018	0.36425	1	7	27	1178	negative regulation of cell migration	THY1
31346	0.15018	0.36425	1	7	27	1178	positive regulation of cell projection organization	RAC1
31032	0.15018	0.36425	1	7	27	1178	actomyosin structure organization	CNN3
6107	0.15018	0.36425	1	7	27	1178	oxaloacetate metabolic process	MDH1
51017	0.15018	0.36425	1	7	27	1178	actin filament bundle assembly	CALD1
43269	0.15018	0.36425	1	7	27	1178	regulation of ion transport	THY1
42445	0.15018	0.36425	1	7	27	1178	hormone metabolic process	YWHAH
7006	0.15018	0.36425	1	7	27	1178	mitochondrial membrane organization	HSPA4
32200	0.15018	0.36425	1	7	27	1178	telomere organization	TPP1
7033	0.15018	0.36425	1	7	27	1178	vacuole organization	TPP1
723	0.15018	0.36425	1	7	27	1178	telomere maintenance	TPP1
50770	0.15018	0.36425	1	7	27	1178	regulation of axonogenesis	THY1
8104	0.15337	0.36933	5	126	27	1178	protein localization	TLN1|YWHAH|TPP1|TLN2|SPTBN1
23052	0.15599	0.36933	7	199	27	1178	signaling	YWHAH|RAC1|RAP1A|SPTBN1|DPYSL3|ZYX|THY1
48523	0.15599	0.36933	7	199	27	1178	negative regulation of cellular process	YWHAH|TPP1|RAC1|HSPB1|SPTBN1|SPTAN1|THY1
51493	0.15677	0.36933	2	31	27	1178	regulation of cytoskeleton organization	SPTBN1|SPTAN1
61061	0.15677	0.36933	2	31	27	1178	muscle structure development	TAGLN|CSRP2
46365	0.15677	0.36933	2	31	27	1178	monosaccharide catabolic process	TPI1|MDH1
48856	0.15695	0.36933	8	237	27	1178	anatomical structure development	PRPH|YWHAH|TAGLN|TPP1|RAC1|DPYSL3|CSRP2|THY1
10646	0.16019	0.37537	3	61	27	1178	regulation of cell communication	YWHAH|RAC1|THY1
48771	0.16977	0.381	1	8	27	1178	tissue remodeling	TPP1
33121	0.16977	0.381	1	8	27	1178	regulation of purine nucleotide catabolic process	THY1
10817	0.16977	0.381	1	8	27	1178	regulation of hormone levels	YWHAH
51251	0.16977	0.381	1	8	27	1178	positive regulation of lymphocyte activation	THY1
7178	0.16977	0.381	1	8	27	1178	transmembrane receptor protein serine/threonine kinase signaling pathway	SPTBN1
2696	0.16977	0.381	1	8	27	1178	positive regulation of leukocyte activation	THY1
6098	0.16977	0.381	1	8	27	1178	pentose-phosphate shunt	TPI1
6094	0.16977	0.381	1	8	27	1178	gluconeogenesis	TPI1
30811	0.16977	0.381	1	8	27	1178	regulation of nucleotide catabolic process	THY1
50867	0.16977	0.381	1	8	27	1178	positive regulation of cell activation	THY1
7275	0.17141	0.381	8	242	27	1178	multicellular organismal development	PRPH|TPI1|YWHAH|TAGLN|TPP1|DPYSL3|CSRP2|THY1
34613	0.17155	0.381	3	63	27	1178	cellular protein localization	YWHAH|TPP1|SPTBN1
70727	0.17155	0.381	3	63	27	1178	cellular macromolecule localization	YWHAH|TPP1|SPTBN1
6633	0.18893	0.40083	1	9	27	1178	fatty acid biosynthetic process	TPI1
19674	0.18893	0.40083	1	9	27	1178	NAD metabolic process	MDH1
30518	0.18893	0.40083	1	9	27	1178	steroid hormone receptor signaling pathway	YWHAH
19637	0.18893	0.40083	1	9	27	1178	organophosphate metabolic process	TPI1
51271	0.18893	0.40083	1	9	27	1178	negative regulation of cellular component movement	THY1
6090	0.18893	0.40083	1	9	27	1178	pyruvate metabolic process	TPI1
50863	0.18893	0.40083	1	9	27	1178	regulation of T cell activation	THY1
50804	0.18893	0.40083	1	9	27	1178	regulation of synaptic transmission	YWHAH
6740	0.18893	0.40083	1	9	27	1178	NADPH regeneration	TPI1
50793	0.18904	0.40083	3	66	27	1178	regulation of developmental process	COL4A2|YWHAH|THY1
16043	0.18957	0.40083	10	327	27	1178	cellular component organization	EPB41L2|COL4A2|TLN1|CNN3|TPP1|TLN2|CALD1|RAC1|HSPA4|THY1
46164	0.1899	0.40083	2	35	27	1178	alcohol catabolic process	TPI1|MDH1
44275	0.1899	0.40083	2	35	27	1178	cellular carbohydrate catabolic process	TPI1|MDH1
43623	0.19835	0.41706	2	36	27	1178	cellular protein complex assembly	RAC1|HSPA4
23033	0.20106	0.42065	5	138	27	1178	signaling pathway	YWHAH|RAC1|RAP1A|SPTBN1|THY1
7601	0.20766	0.42065	1	10	27	1178	visual perception	PRPH
6606	0.20766	0.42065	1	10	27	1178	protein import into nucleus	SPTBN1
48871	0.20766	0.42065	1	10	27	1178	multicellular organismal homeostasis	TPP1
30522	0.20766	0.42065	1	10	27	1178	intracellular receptor mediated signaling pathway	YWHAH
51969	0.20766	0.42065	1	10	27	1178	regulation of transmission of nerve impulse	YWHAH
30031	0.20766	0.42065	1	10	27	1178	cell projection assembly	RAC1
50953	0.20766	0.42065	1	10	27	1178	sensory perception of light stimulus	PRPH
34504	0.20766	0.42065	1	10	27	1178	protein localization in nucleus	SPTBN1
6739	0.20766	0.42065	1	10	27	1178	NADP metabolic process	TPI1
16052	0.21539	0.4347	2	38	27	1178	carbohydrate catabolic process	TPI1|MDH1
45595	0.22396	0.44315	2	39	27	1178	regulation of cell differentiation	YWHAH|THY1
45765	0.22598	0.44315	1	11	27	1178	regulation of angiogenesis	COL4A2
31644	0.22598	0.44315	1	11	27	1178	regulation of neurological system process	YWHAH
6469	0.22598	0.44315	1	11	27	1178	negative regulation of protein kinase activity	THY1
51249	0.22598	0.44315	1	11	27	1178	regulation of lymphocyte activation	THY1
51052	0.22598	0.44315	1	11	27	1178	regulation of DNA metabolic process	TPP1
19319	0.22598	0.44315	1	11	27	1178	hexose biosynthetic process	TPI1
48598	0.22598	0.44315	1	11	27	1178	embryonic morphogenesis	TPP1
44419	0.23158	0.45253	3	73	27	1178	interspecies interaction between organisms	PPIA|VIM|ZYX
65008	0.236	0.45954	6	184	27	1178	regulation of biological quality	TLN1|YWHAH|TPP1|TLN2|SPTBN1|SPTAN1
9628	0.24122	0.46804	2	41	27	1178	response to abiotic stimulus	HSPB1|HSPA4
51348	0.24389	0.4683	1	12	27	1178	negative regulation of transferase activity	THY1
51170	0.24389	0.4683	1	12	27	1178	nuclear import	SPTBN1
33673	0.24389	0.4683	1	12	27	1178	negative regulation of kinase activity	THY1
51704	0.24527	0.46932	4	111	27	1178	multi-organism process	PPIA|VIM|HSPB1|ZYX
50877	0.24988	0.47649	2	42	27	1178	neurological system process	PRPH|TPP1
16265	0.25674	0.48024	3	77	27	1178	death	TPP1|RAC1|HSPB1
8219	0.25674	0.48024	3	77	27	1178	cell death	TPP1|RAC1|HSPB1
33036	0.25814	0.48024	5	151	27	1178	macromolecule localization	TLN1|YWHAH|TPP1|TLN2|SPTBN1
32535	0.25855	0.48024	2	43	27	1178	regulation of cellular component size	SPTBN1|SPTAN1
6310	0.2614	0.48024	1	13	27	1178	DNA recombination	PPIA
51258	0.2614	0.48024	1	13	27	1178	protein polymerization	RAC1
51347	0.2614	0.48024	1	13	27	1178	positive regulation of transferase activity	TPP1
30100	0.2614	0.48024	1	13	27	1178	regulation of endocytosis	RAC1
2694	0.2614	0.48024	1	13	27	1178	regulation of leukocyte activation	THY1
2683	0.2614	0.48024	1	13	27	1178	negative regulation of immune system process	THY1
46364	0.2614	0.48024	1	13	27	1178	monosaccharide biosynthetic process	TPI1
48699	0.26724	0.48935	2	44	27	1178	generation of neurons	YWHAH|THY1
51239	0.27591	0.50194	3	80	27	1178	regulation of multicellular organismal process	COL4A2|YWHAH|THY1
6006	0.27593	0.50194	2	45	27	1178	glucose metabolic process	TPI1|MDH1
46165	0.27851	0.50333	1	14	27	1178	alcohol biosynthetic process	TPI1
51051	0.27851	0.50333	1	14	27	1178	negative regulation of transport	RAC1
7264	0.29332	0.52165	2	47	27	1178	small GTPase mediated signal transduction	RAC1|RAP1A
60249	0.29525	0.52165	1	15	27	1178	anatomical structure homeostasis	TPP1
6518	0.29525	0.52165	1	15	27	1178	peptide metabolic process	TPP1
1655	0.29525	0.52165	1	15	27	1178	urogenital system development	TPP1
6081	0.29525	0.52165	1	15	27	1178	cellular aldehyde metabolic process	TPI1
43388	0.29525	0.52165	1	15	27	1178	positive regulation of DNA binding	TPP1
6629	0.29526	0.52165	3	83	27	1178	lipid metabolic process	TPI1|YWHAH|TPP1
22008	0.31067	0.53683	2	49	27	1178	neurogenesis	YWHAH|THY1
6732	0.31067	0.53683	2	49	27	1178	coenzyme metabolic process	TPI1|MDH1
42692	0.31161	0.53683	1	16	27	1178	muscle cell differentiation	CSRP2
17038	0.31161	0.53683	1	16	27	1178	protein import	SPTBN1
6099	0.31161	0.53683	1	16	27	1178	tricarboxylic acid cycle	MDH1
6140	0.31161	0.53683	1	16	27	1178	regulation of nucleotide metabolic process	THY1
46356	0.31161	0.53683	1	16	27	1178	acetyl-CoA catabolic process	MDH1
50865	0.31161	0.53683	1	16	27	1178	regulation of cell activation	THY1
90066	0.31933	0.53978	2	50	27	1178	regulation of anatomical structure size	SPTBN1|SPTAN1
6259	0.31933	0.53978	2	50	27	1178	DNA metabolic process	PPIA|TPP1
44093	0.32125	0.53978	3	87	27	1178	positive regulation of molecular function	TPP1|CALD1|THY1
2253	0.32761	0.53978	1	17	27	1178	activation of immune response	THY1
6468	0.32761	0.53978	1	17	27	1178	protein amino acid phosphorylation	SPTBN1
45941	0.32761	0.53978	1	17	27	1178	positive regulation of transcription	YWHAH
31329	0.32761	0.53978	1	17	27	1178	regulation of cellular catabolic process	THY1
43648	0.32761	0.53978	1	17	27	1178	dicarboxylic acid metabolic process	MDH1
9109	0.32761	0.53978	1	17	27	1178	coenzyme catabolic process	MDH1
6084	0.32761	0.53978	1	17	27	1178	acetyl-CoA metabolic process	MDH1
10628	0.32761	0.53978	1	17	27	1178	positive regulation of gene expression	YWHAH
33365	0.32761	0.53978	1	17	27	1178	protein localization in organelle	SPTBN1
9615	0.32761	0.53978	1	17	27	1178	response to virus	HSPB1
19318	0.32797	0.53978	2	51	27	1178	hexose metabolic process	TPI1|MDH1
9607	0.32797	0.53978	2	51	27	1178	response to biotic stimulus	HSPB1|HSPA4
51049	0.33658	0.55232	2	52	27	1178	regulation of transport	RAC1|THY1
34637	0.34324	0.55992	1	18	27	1178	cellular carbohydrate biosynthetic process	TPI1
50778	0.34324	0.55992	1	18	27	1178	positive regulation of immune response	THY1
35466	0.35373	0.57387	2	54	27	1178	regulation of signaling pathway	RAC1|THY1
23034	0.35387	0.57387	3	92	27	1178	intracellular signaling pathway	YWHAH|RAC1|RAP1A
7600	0.35853	0.57804	1	19	27	1178	sensory perception	PRPH
1666	0.35853	0.57804	1	19	27	1178	response to hypoxia	PDLIM1
5996	0.36226	0.58235	2	55	27	1178	monosaccharide metabolic process	TPI1|MDH1
7165	0.36383	0.58237	4	133	27	1178	signal transduction	RAC1|RAP1A|DPYSL3|ZYX
48731	0.36437	0.58237	6	214	27	1178	system development	PRPH|YWHAH|TAGLN|TPP1|DPYSL3|THY1
70482	0.37347	0.58841	1	20	27	1178	response to oxygen levels	PDLIM1
9060	0.37347	0.58841	1	20	27	1178	aerobic respiration	MDH1
45859	0.37347	0.58841	1	20	27	1178	regulation of protein kinase activity	THY1
51187	0.37347	0.58841	1	20	27	1178	cofactor catabolic process	MDH1
60627	0.37347	0.58841	1	20	27	1178	regulation of vesicle-mediated transport	RAC1
19219	0.3859	0.59449	4	137	27	1178	regulation of nucleobase, nucleoside, nucleotide and nucleic acid metabolic process	YWHAH|TPP1|PDLIM1|THY1
9967	0.38808	0.59449	1	21	27	1178	positive regulation of signal transduction	RAC1
16051	0.38808	0.59449	1	21	27	1178	carbohydrate biosynthetic process	TPI1
1525	0.38808	0.59449	1	21	27	1178	angiogenesis	THY1
30334	0.38808	0.59449	1	21	27	1178	regulation of cell migration	THY1
51169	0.38808	0.59449	1	21	27	1178	nuclear transport	SPTBN1
7160	0.38808	0.59449	1	21	27	1178	cell-matrix adhesion	THY1
7167	0.38808	0.59449	1	21	27	1178	enzyme linked receptor protein signaling pathway	SPTBN1
6913	0.38808	0.59449	1	21	27	1178	nucleocytoplasmic transport	SPTBN1
35467	0.38808	0.59449	1	21	27	1178	negative regulation of signaling pathway	THY1
50789	0.39331	0.60083	13	516	27	1178	regulation of biological process	COL4A2|PDLIM1|DPYSL3|THY1|YWHAH|TPP1|PPIA|RAC1|SPTBN1|HSPB1|RAP1A|ZYX|SPTAN1
51186	0.39599	0.60325	2	59	27	1178	cofactor metabolic process	TPI1|MDH1
43549	0.40236	0.60628	1	22	27	1178	regulation of kinase activity	THY1
51101	0.40236	0.60628	1	22	27	1178	regulation of DNA binding	TPP1
23056	0.40236	0.60628	1	22	27	1178	positive regulation of signaling process	RAC1
10648	0.40236	0.60628	1	22	27	1178	negative regulation of cell communication	THY1
7166	0.40431	0.60757	2	60	27	1178	cell surface receptor linked signaling pathway	SPTBN1|THY1
34622	0.41259	0.61558	2	61	27	1178	cellular macromolecular complex assembly	RAC1|HSPA4
10556	0.41345	0.61558	4	142	27	1178	regulation of macromolecule biosynthetic process	YWHAH|TPP1|HSPB1|PDLIM1
9894	0.41632	0.61558	1	23	27	1178	regulation of catabolic process	THY1
40012	0.41632	0.61558	1	23	27	1178	regulation of locomotion	THY1
45935	0.41632	0.61558	1	23	27	1178	positive regulation of nucleobase, nucleoside, nucleotide and nucleic acid metabolic process	YWHAH
1501	0.41632	0.61558	1	23	27	1178	skeletal system development	TPP1
51171	0.42444	0.62378	4	144	27	1178	regulation of nitrogen compound metabolic process	YWHAH|TPP1|PDLIM1|THY1
16337	0.42997	0.62378	1	24	27	1178	cell-cell adhesion	THY1
48666	0.42997	0.62378	1	24	27	1178	neuron development	THY1
51270	0.42997	0.62378	1	24	27	1178	regulation of cellular component movement	THY1
8610	0.42997	0.62378	1	24	27	1178	lipid biosynthetic process	TPI1
9117	0.4371	0.62378	2	64	27	1178	nucleotide metabolic process	TPI1|MDH1
34621	0.4371	0.62378	2	64	27	1178	cellular macromolecular complex subunit organization	RAC1|HSPA4
6753	0.4371	0.62378	2	64	27	1178	nucleoside phosphate metabolic process	TPI1|MDH1
6417	0.4433	0.62378	1	25	27	1178	regulation of translation	HSPB1
7517	0.4433	0.62378	1	25	27	1178	muscle organ development	TAGLN
16042	0.4433	0.62378	1	25	27	1178	lipid catabolic process	YWHAH
51345	0.4433	0.62378	1	25	27	1178	positive regulation of hydrolase activity	THY1
8202	0.4433	0.62378	1	25	27	1178	steroid metabolic process	YWHAH
51050	0.4433	0.62378	1	25	27	1178	positive regulation of transport	THY1
2684	0.4433	0.62378	1	25	27	1178	positive regulation of immune system process	THY1
50890	0.4433	0.62378	1	25	27	1178	cognition	PRPH
35468	0.4433	0.62378	1	25	27	1178	positive regulation of signaling pathway	RAC1
48584	0.4433	0.62378	1	25	27	1178	positive regulation of response to stimulus	THY1
44057	0.4433	0.62378	1	25	27	1178	regulation of system process	YWHAH
23060	0.45175	0.63245	4	149	27	1178	signal transmission	RAC1|RAP1A|DPYSL3|ZYX
23046	0.45175	0.63245	4	149	27	1178	signaling process	RAC1|RAP1A|DPYSL3|ZYX
31589	0.45634	0.63486	1	26	27	1178	cell-substrate adhesion	THY1
48514	0.45634	0.63486	1	26	27	1178	blood vessel morphogenesis	THY1
9653	0.45692	0.63486	3	108	27	1178	anatomical structure morphogenesis	TPP1|RAC1|THY1
10647	0.46908	0.65013	1	27	27	1178	positive regulation of cell communication	RAC1
46907	0.47568	0.65755	3	111	27	1178	intracellular transport	YWHAH|TPP1|SPTBN1
55086	0.47682	0.65755	2	69	27	1178	nucleobase, nucleoside and nucleotide metabolic process	TPI1|MDH1
31326	0.47876	0.65859	4	154	27	1178	regulation of cellular biosynthetic process	YWHAH|TPP1|HSPB1|PDLIM1
51130	0.48153	0.65913	1	28	27	1178	positive regulation of cellular component organization	RAC1
30182	0.48153	0.65913	1	28	27	1178	neuron differentiation	THY1
44282	0.48457	0.66165	2	70	27	1178	small molecule catabolic process	TPI1|MDH1
31323	0.486	0.66197	6	241	27	1178	regulation of cellular metabolic process	YWHAH|TPP1|RAC1|HSPB1|PDLIM1|THY1
32879	0.49226	0.66594	2	71	27	1178	regulation of localization	RAC1|THY1
16053	0.49371	0.66594	1	29	27	1178	organic acid biosynthetic process	TPI1
46394	0.49371	0.66594	1	29	27	1178	carboxylic acid biosynthetic process	TPI1
65009	0.49419	0.66594	3	114	27	1178	regulation of molecular function	TPP1|CALD1|THY1
6950	0.49494	0.66594	5	200	27	1178	response to stress	TPP1|RAC1|HSPB1|HSPA4|PDLIM1
35556	0.49989	0.66666	2	72	27	1178	intracellular signal transduction	RAC1|RAP1A
44262	0.49989	0.66666	2	72	27	1178	cellular carbohydrate metabolic process	TPI1|MDH1
9889	0.50008	0.66666	4	158	27	1178	regulation of biosynthetic process	YWHAH|TPP1|HSPB1|PDLIM1
15031	0.5003	0.66666	3	115	27	1178	protein transport	YWHAH|TPP1|SPTBN1
6631	0.5056	0.6689	1	30	27	1178	fatty acid metabolic process	TPI1
6605	0.5056	0.6689	1	30	27	1178	protein targeting	SPTBN1
50776	0.5056	0.6689	1	30	27	1178	regulation of immune response	THY1
45184	0.51241	0.67629	3	117	27	1178	establishment of protein localization	YWHAH|TPP1|SPTBN1
51173	0.51723	0.68102	1	31	27	1178	positive regulation of nitrogen compound metabolic process	YWHAH
43085	0.52236	0.68441	2	75	27	1178	positive regulation of catalytic activity	TPP1|THY1
7267	0.5286	0.68441	1	32	27	1178	cell-cell signaling	ZYX
42325	0.5286	0.68441	1	32	27	1178	regulation of phosphorylation	THY1
30198	0.5286	0.68441	1	32	27	1178	extracellular matrix organization	COL4A2
6916	0.5286	0.68441	1	32	27	1178	anti-apoptosis	HSPB1
7005	0.5286	0.68441	1	32	27	1178	mitochondrion organization	HSPA4
10557	0.5286	0.68441	1	32	27	1178	positive regulation of macromolecule biosynthetic process	YWHAH
6066	0.52971	0.68441	2	76	27	1178	alcohol metabolic process	TPI1|MDH1
51649	0.53624	0.69123	3	121	27	1178	establishment of localization in cell	YWHAH|TPP1|SPTBN1
6974	0.5397	0.69408	1	33	27	1178	response to DNA damage stimulus	TPP1
50794	0.54518	0.6995	11	472	27	1178	regulation of cellular process	YWHAH|TPP1|RAC1|RAP1A|HSPB1|SPTBN1|DPYSL3|PDLIM1|ZYX|SPTAN1|THY1
19222	0.54756	0.70093	6	255	27	1178	regulation of metabolic process	YWHAH|TPP1|RAC1|HSPB1|PDLIM1|THY1
1568	0.56116	0.71012	1	35	27	1178	blood vessel development	THY1
6917	0.56116	0.71012	1	35	27	1178	induction of apoptosis	RAC1
30030	0.56116	0.71012	1	35	27	1178	cell projection organization	RAC1
12502	0.56116	0.71012	1	35	27	1178	induction of programmed cell death	RAC1
1944	0.56116	0.71012	1	35	27	1178	vasculature development	THY1
30154	0.57084	0.71831	3	127	27	1178	cell differentiation	YWHAH|CSRP2|THY1
51707	0.57153	0.71831	1	36	27	1178	response to other organism	HSPB1
10558	0.57153	0.71831	1	36	27	1178	negative regulation of macromolecule biosynthetic process	TPP1
48646	0.58166	0.72609	1	37	27	1178	anatomical structure formation involved in morphogenesis	THY1
51276	0.58166	0.72609	1	37	27	1178	chromosome organization	TPP1
43062	0.58166	0.72609	1	37	27	1178	extracellular structure organization	COL4A2
6461	0.5859	0.72696	2	84	27	1178	protein complex assembly	RAC1|HSPA4
70271	0.5859	0.72696	2	84	27	1178	protein complex biogenesis	RAC1|HSPA4
80090	0.5878	0.72696	5	220	27	1178	regulation of primary metabolic process	YWHAH|TPP1|HSPB1|PDLIM1|THY1
31327	0.59156	0.72696	1	38	27	1178	negative regulation of cellular biosynthetic process	TPP1
45934	0.59156	0.72696	1	38	27	1178	negative regulation of nucleobase, nucleoside, nucleotide and nucleic acid metabolic process	TPP1
51174	0.59156	0.72696	1	38	27	1178	regulation of phosphorus metabolic process	THY1
19220	0.59156	0.72696	1	38	27	1178	regulation of phosphate metabolic process	THY1
48869	0.59857	0.72913	3	132	27	1178	cellular developmental process	YWHAH|CSRP2|THY1
9890	0.60123	0.72913	1	39	27	1178	negative regulation of biosynthetic process	TPP1
51336	0.60123	0.72913	1	39	27	1178	regulation of hydrolase activity	THY1
51172	0.60123	0.72913	1	39	27	1178	negative regulation of nitrogen compound metabolic process	TPP1
6979	0.60123	0.72913	1	39	27	1178	response to oxidative stress	PDLIM1
45333	0.60123	0.72913	1	39	27	1178	cellular respiration	MDH1
5975	0.60575	0.73299	2	87	27	1178	carbohydrate metabolic process	TPI1|MDH1
9966	0.61069	0.73575	1	40	27	1178	regulation of signal transduction	RAC1
31328	0.61069	0.73575	1	40	27	1178	positive regulation of cellular biosynthetic process	YWHAH
23051	0.61992	0.74526	1	41	27	1178	regulation of signaling process	RAC1
10608	0.62895	0.75341	1	42	27	1178	posttranscriptional regulation of gene expression	HSPB1
9056	0.62943	0.75341	4	184	27	1178	catabolic process	TPI1|YWHAH|TPP1|MDH1
9891	0.63777	0.7601	1	43	27	1178	positive regulation of biosynthetic process	YWHAH
6954	0.63777	0.7601	1	43	27	1178	inflammatory response	RAC1
6091	0.6434	0.76516	2	93	27	1178	generation of precursor metabolites and energy	TPI1|MDH1
9887	0.64639	0.76706	1	44	27	1178	organ morphogenesis	THY1
6139	0.65605	0.77686	5	236	27	1178	nucleobase, nucleoside, nucleotide and nucleic acid metabolic process	TPI1|PPIA|TPP1|DPYSL3|MDH1
51179	0.66105	0.78111	7	328	27	1178	localization	TLN1|YWHAH|LASP1|TPP1|TLN2|RAC1|SPTBN1
3	0.67107	0.78623	1	47	27	1178	reproduction	PPIA
6457	0.67107	0.78623	1	47	27	1178	protein folding	PPIA
15980	0.67107	0.78623	1	47	27	1178	energy derivation by oxidation of organic compounds	MDH1
22414	0.67107	0.78623	1	47	27	1178	reproductive process	PPIA
50790	0.68389	0.79599	2	100	27	1178	regulation of catalytic activity	TPP1|THY1
10942	0.68659	0.79599	1	49	27	1178	positive regulation of cell death	RAC1
2682	0.68659	0.79599	1	49	27	1178	regulation of immune system process	THY1
43065	0.68659	0.79599	1	49	27	1178	positive regulation of apoptosis	RAC1
43068	0.68659	0.79599	1	49	27	1178	positive regulation of programmed cell death	RAC1
7154	0.69409	0.80217	1	50	27	1178	cell communication	ZYX
6807	0.69483	0.80217	6	292	27	1178	nitrogen compound metabolic process	TPI1|PPIA|TPP1|NIT2|DPYSL3|MDH1
44255	0.70141	0.80801	1	51	27	1178	cellular lipid metabolic process	TPI1
10468	0.70281	0.80801	3	153	27	1178	regulation of gene expression	YWHAH|HSPB1|PDLIM1
16310	0.70856	0.81125	1	52	27	1178	phosphorylation	SPTBN1
32787	0.70856	0.81125	1	52	27	1178	monocarboxylic acid metabolic process	TPI1
42981	0.71059	0.81189	2	105	27	1178	regulation of apoptosis	RAC1|HSPB1
43066	0.71555	0.81438	1	53	27	1178	negative regulation of apoptosis	HSPB1
43067	0.71571	0.81438	2	106	27	1178	regulation of programmed cell death	RAC1|HSPB1
10941	0.72076	0.81692	2	107	27	1178	regulation of cell death	RAC1|HSPB1
6811	0.72238	0.81692	1	54	27	1178	ion transport	LASP1
43069	0.72238	0.81692	1	54	27	1178	negative regulation of programmed cell death	HSPB1
43086	0.72905	0.81844	1	55	27	1178	negative regulation of catalytic activity	THY1
48468	0.72905	0.81844	1	55	27	1178	cell development	THY1
19752	0.73548	0.81844	2	110	27	1178	carboxylic acid metabolic process	TPI1|MDH1
43436	0.73548	0.81844	2	110	27	1178	oxoacid metabolic process	TPI1|MDH1
45449	0.73548	0.81844	2	110	27	1178	regulation of transcription	YWHAH|PDLIM1
16044	0.73556	0.81844	1	56	27	1178	cellular membrane organization	HSPA4
61024	0.73556	0.81844	1	56	27	1178	membrane organization	HSPA4
60548	0.73556	0.81844	1	56	27	1178	negative regulation of cell death	HSPB1
10033	0.74025	0.82201	2	111	27	1178	response to organic substance	HSPB1|HSPA4
65003	0.74495	0.82391	2	112	27	1178	macromolecular complex assembly	RAC1|HSPA4
42180	0.74495	0.82391	2	112	27	1178	cellular ketone metabolic process	TPI1|MDH1
6082	0.74958	0.82738	2	113	27	1178	organic acid metabolic process	TPI1|MDH1
30163	0.75421	0.82754	1	59	27	1178	protein catabolic process	TPP1
6915	0.75421	0.82754	1	59	27	1178	apoptosis	RAC1
48583	0.75421	0.82754	1	59	27	1178	regulation of response to stimulus	THY1
12501	0.76014	0.83229	1	60	27	1178	programmed cell death	RAC1
60255	0.76266	0.83229	4	217	27	1178	regulation of macromolecule metabolic process	YWHAH|TPP1|HSPB1|PDLIM1
43933	0.76306	0.83229	2	116	27	1178	macromolecular complex subunit organization	RAC1|HSPA4
44092	0.76594	0.83378	1	61	27	1178	negative regulation of molecular function	THY1
48513	0.7865	0.85298	3	174	27	1178	organ development	PRPH|TAGLN|THY1
33554	0.78779	0.85298	1	65	27	1178	cellular response to stress	TPP1
50896	0.7882	0.85298	6	321	27	1178	response to stimulus	PRPH|TPP1|RAC1|HSPB1|HSPA4|PDLIM1
43687	0.79294	0.85643	1	66	27	1178	post-translational protein modification	SPTBN1
6796	0.79796	0.85851	1	67	27	1178	phosphate metabolic process	SPTBN1
6793	0.79796	0.85851	1	67	27	1178	phosphorus metabolic process	SPTBN1
34641	0.8016	0.86044	5	278	27	1178	cellular nitrogen compound metabolic process	TPI1|PPIA|TPP1|DPYSL3|MDH1
6952	0.80287	0.86044	1	68	27	1178	defense response	RAC1
9057	0.83001	0.88609	1	74	27	1178	macromolecule catabolic process	TPP1
9611	0.83001	0.88609	1	74	27	1178	response to wounding	RAC1
9987	0.83476	0.88945	21	976	27	1178	cellular process	PRPH|TLN1|COL4A2|CNN3|TLN2|CALD1|VIM|DPYSL3|CSRP2|THY1|EPB41L2|TPI1|YWHAH|PPIA|TPP1|RAC1|HSPB1|SPTBN1|HSPA4|ZYX|MDH1
42221	0.84543	0.89908	3	193	27	1178	response to chemical stimulus	HSPB1|HSPA4|PDLIM1
44283	0.84984	0.90131	1	79	27	1178	small molecule biosynthetic process	TPI1
48522	0.85078	0.90131	3	195	27	1178	positive regulation of cellular process	YWHAH|RAC1|THY1
10604	0.85353	0.90248	1	80	27	1178	positive regulation of macromolecule metabolic process	YWHAH
44248	0.86497	0.91284	2	145	27	1178	cellular catabolic process	TPP1|MDH1
32268	0.87701	0.92379	1	87	27	1178	regulation of cellular protein metabolic process	HSPB1
6464	0.88006	0.92523	1	88	27	1178	protein modification process	SPTBN1
31324	0.88593	0.92733	1	90	27	1178	negative regulation of cellular metabolic process	TPP1
2376	0.88593	0.92733	1	90	27	1178	immune system process	THY1
31325	0.88876	0.92733	1	91	27	1178	positive regulation of cellular metabolic process	YWHAH
43412	0.88876	0.92733	1	91	27	1178	macromolecule modification	SPTBN1
9893	0.89422	0.92968	1	93	27	1178	positive regulation of metabolic process	YWHAH
42592	0.89685	0.92968	1	94	27	1178	homeostatic process	TPP1
10605	0.89685	0.92968	1	94	27	1178	negative regulation of macromolecule metabolic process	TPP1
48518	0.89834	0.92968	3	216	27	1178	positive regulation of biological process	YWHAH|RAC1|THY1
51246	0.89942	0.92968	1	95	27	1178	regulation of protein metabolic process	HSPB1
51716	0.90676	0.93504	1	98	27	1178	cellular response to stimulus	TPP1
90304	0.90885	0.93504	2	164	27	1178	nucleic acid metabolic process	PPIA|TPP1
9892	0.91137	0.93504	1	100	27	1178	negative regulation of metabolic process	TPP1
6508	0.91137	0.93504	1	100	27	1178	proteolysis	TPP1
6810	0.92854	0.9509	4	289	27	1178	transport	YWHAH|LASP1|TPP1|SPTBN1
51234	0.93118	0.95183	4	291	27	1178	establishment of localization	YWHAH|LASP1|TPP1|SPTBN1
55114	0.96763	0.98727	1	139	27	1178	oxidation reduction	MDH1
UPLOADED GENE SYMBOLS
CALD1
CNN3
COL4A2
CSRP2
DPYSL3
EPB41L2
FBLN2
HSPA4
HSPB1
LASP1
LMNB1
MDH1
NIT2
PDLIM1
PPIA
PRPH
RAC1
RAP1A
SPTAN1
SPTBN1
TAGLN
THY1
TLN1
TLN2
TPI1
TPP1
VIM
YWHAH
ZYX
No annotations were retrieved for the following entities:
LMNB1	FBLN2
