# Supplementary material for: Colorectal cancer derived organotypic spheroids maintain essential tissue characteristics but adapt their metabolism in culture
Source: Proteome Sci. 2014 Jul 11;12:39. doi: 10.1186/1477-5956-12-39 (PMC4114130; doi:10.1186/1477-5956-12-39)
Supplement: Additional file 6: Table S3A-D — Gene Ontology representation by Cytoscape and Bingo analyses. [file 1477-5956-12-39-S6.zip › 2870410651112261_add14.xls]

## Sheet: FIG3B-UP-Main Network-Left
Additional file 6: Table S3B, UP IN SPHEROIDS, MAIN NETWORK, LEFT HALF
File created with BiNGO (c) on 6-okt-2011 at 16:22:52
ontology: namespace
curator: bingo
Overrepresentation
Selected statistical test : Hypergeometric test
Selected correction : Benjamini & Hochberg False Discovery Rate (FDR) correction
Selected significance level : 0.9999
Testing option : whole dataset
The selected cluster : SEE BELOW OUTPUT							Genes linked to bold descriptions are annotated in the networks
GO-ID	p-value	corr p-value	x	n	X	N	Description	Genes in test set
90304	0.00032188	0.06077	11	164	26	1178	nucleic acid metabolic process	SRSF3|PTGES3|DDX17|SET|AIMP1|PCNA|SNRPD2|RPL11|RPL10A|PARP1|HNRNPA0
34645	0.00033852	0.06077	10	137	26	1178	cellular macromolecule biosynthetic process	PTGES3|SET|EEF1B2|AIMP1|RPL21|PCNA|EIF3I|RPL11|RPL10A|PARP1
9059	0.00048565	0.06077	10	143	26	1178	macromolecule biosynthetic process	PTGES3|SET|EEF1B2|AIMP1|RPL21|PCNA|EIF3I|RPL11|RPL10A|PARP1
6139	0.00052614	0.06077	13	236	26	1178	nucleobase, nucleoside, nucleotide and nucleic acid metabolic process	PTGES3|ATP5J2|AIMP1|SNRPD2|HNRNPA0|SRSF3|DDX17|SET|PCNA|RPL11|RPL10A|PARP1|PAICS
51276	0.00094368	0.087196	5	37	26	1178	chromosome organization	PTGES3|SET|CBX3|PARP1|CBX5
10467	0.0012601	0.09703	11	191	26	1178	gene expression	SRSF3|DDX17|EEF1B2|AIMP1|RPL21|SNRPD2|EIF3I|RPL11|RPL10A|PARP1|HNRNPA0
44249	0.0015401	0.10164	12	228	26	1178	cellular biosynthetic process	PTGES3|ATP5J2|SET|EEF1B2|AIMP1|RPL21|PCNA|EIF3I|RPL11|RPL10A|PARP1|PAICS
44260	0.0025514	0.11439	16	391	26	1178	cellular macromolecule metabolic process	PTGES3|EEF1B2|AIMP1|SNRPD2|CANX|HNRNPA0|SRSF3|DDX17|PSMC6|SET|RPL21|PCNA|RPL11|EIF3I|RPL10A|PARP1
34641	0.0027378	0.11439	13	278	26	1178	cellular nitrogen compound metabolic process	PTGES3|ATP5J2|AIMP1|SNRPD2|HNRNPA0|SRSF3|DDX17|SET|PCNA|RPL11|RPL10A|PARP1|PAICS
9058	0.0027636	0.11439	12	243	26	1178	biosynthetic process	PTGES3|ATP5J2|SET|EEF1B2|AIMP1|RPL21|PCNA|EIF3I|RPL11|RPL10A|PARP1|PAICS
6333	0.0029605	0.11439	3	14	26	1178	chromatin assembly or disassembly	SET|CBX3|CBX5
16070	0.0029711	0.11439	8	120	26	1178	RNA metabolic process	SRSF3|DDX17|AIMP1|SNRPD2|RPL11|RPL10A|PARP1|HNRNPA0
6807	0.0043855	0.14579	13	292	26	1178	nitrogen compound metabolic process	PTGES3|ATP5J2|AIMP1|SNRPD2|HNRNPA0|SRSF3|DDX17|SET|PCNA|RPL11|RPL10A|PARP1|PAICS
6284	0.0044995	0.14579	2	5	26	1178	base-excision repair	PCNA|PARP1
44237	0.0047335	0.14579	21	643	26	1178	cellular metabolic process	PTGES3|ATP5J2|EEF1B2|AIMP1|SNRPD2|CANX|HNRNPA0|PPA1|SRSF3|PSMC6|DDX17|SET|RPL21|MT-CO2|PCNA|RPL11|EIF3I|RPL10A|PARP1|PAICS|SCO1
6396	0.0089166	0.23599	6	86	26	1178	RNA processing	SRSF3|DDX17|SNRPD2|RPL11|RPL10A|HNRNPA0
32200	0.0091945	0.23599	2	7	26	1178	telomere organization	PTGES3|PARP1
723	0.0091945	0.23599	2	7	26	1178	telomere maintenance	PTGES3|PARP1
8152	0.012153	0.24278	22	736	26	1178	metabolic process	PTGES3|ATP5J2|EEF1B2|AIMP1|SNRPD2|CANX|HNRNPA0|PPA1|SRSF3|PSMC6|DDX17|SET|MLEC|RPL21|MT-CO2|PCNA|RPL11|EIF3I|RPL10A|PARP1|PAICS|SCO1
43170	0.012276	0.24278	16	449	26	1178	macromolecule metabolic process	PTGES3|EEF1B2|AIMP1|SNRPD2|CANX|HNRNPA0|SRSF3|DDX17|PSMC6|SET|RPL21|PCNA|RPL11|EIF3I|RPL10A|PARP1
6412	0.012344	0.24278	6	92	26	1178	translation	EEF1B2|AIMP1|RPL21|EIF3I|RPL11|RPL10A
6414	0.015016	0.24278	4	45	26	1178	translational elongation	EEF1B2|RPL21|RPL11|RPL10A
6325	0.017726	0.24278	3	26	26	1178	chromatin organization	SET|CBX3|CBX5
6259	0.021522	0.24278	4	50	26	1178	DNA metabolic process	PTGES3|SET|PCNA|PARP1
16540	0.022071	0.24278	1	1	26	1178	protein autoprocessing	PARP1
31498	0.022071	0.24278	1	1	26	1178	chromatin disassembly	SET
40009	0.022071	0.24278	1	1	26	1178	regulation of growth rate	PARP1
6297	0.022071	0.24278	1	1	26	1178	nucleotide-excision repair, DNA gap filling	PCNA
6298	0.022071	0.24278	1	1	26	1178	mismatch repair	PCNA
6287	0.022071	0.24278	1	1	26	1178	base-excision repair, gap-filling	PCNA
35067	0.022071	0.24278	1	1	26	1178	negative regulation of histone acetylation	SET
35065	0.022071	0.24278	1	1	26	1178	regulation of histone acetylation	SET
6337	0.022071	0.24278	1	1	26	1178	nucleosome disassembly	SET
32986	0.022071	0.24278	1	1	26	1178	protein-DNA complex disassembly	SET
5978	0.022071	0.24278	1	1	26	1178	glycogen biosynthetic process	PTGES3
48286	0.022071	0.24278	1	1	26	1178	lung alveolus development	PTGES3
9250	0.022071	0.24278	1	1	26	1178	glucan biosynthetic process	PTGES3
31057	0.022071	0.24278	1	1	26	1178	negative regulation of histone modification	SET
19985	0.022071	0.24278	1	1	26	1178	translesion synthesis	PCNA
6123	0.022071	0.24278	1	1	26	1178	mitochondrial electron transport, cytochrome c to oxygen	MT-CO2
8535	0.022071	0.24278	1	1	26	1178	respiratory chain complex IV assembly	SCO1
60430	0.022071	0.24278	1	1	26	1178	lung saccule development	PTGES3
16481	0.028482	0.30602	3	31	26	1178	negative regulation of transcription	CBX3|ILF3|CBX5
44238	0.032653	0.34286	19	631	26	1178	primary metabolic process	PTGES3|ATP5J2|EEF1B2|AIMP1|SNRPD2|CANX|HNRNPA0|SRSF3|PSMC6|DDX17|SET|MLEC|RPL21|PCNA|RPL11|EIF3I|RPL10A|PARP1|PAICS
60249	0.041244	0.36031	2	15	26	1178	anatomical structure homeostasis	PTGES3|PARP1
10558	0.042055	0.36031	3	36	26	1178	negative regulation of macromolecule biosynthetic process	CBX3|ILF3|CBX5
31324	0.042444	0.36031	5	90	26	1178	negative regulation of cellular metabolic process	PSMC6|SET|CBX3|ILF3|CBX5
7595	0.043674	0.36031	1	2	26	1178	lactation	MT-CO2
6471	0.043674	0.36031	1	2	26	1178	protein amino acid ADP-ribosylation	PARP1
6301	0.043674	0.36031	1	2	26	1178	postreplication repair	PCNA
33993	0.043674	0.36031	1	2	26	1178	response to lipid	PCNA
6189	0.043674	0.36031	1	2	26	1178	'de novo' IMP biosynthetic process	PAICS
71344	0.043674	0.36031	1	2	26	1178	diphosphate metabolic process	PPA1
70389	0.043674	0.36031	1	2	26	1178	chaperone cofactor-dependent protein refolding	PTGES3
6878	0.043674	0.36031	1	2	26	1178	cellular copper ion homeostasis	SCO1
55070	0.043674	0.36031	1	2	26	1178	copper ion homeostasis	SCO1
10629	0.045103	0.36557	3	37	26	1178	negative regulation of gene expression	CBX3|ILF3|CBX5
44267	0.048213	0.3716	10	266	26	1178	cellular protein metabolic process	PTGES3|PSMC6|EEF1B2|AIMP1|RPL21|EIF3I|RPL11|RPL10A|PARP1|CANX
31327	0.04826	0.3716	3	38	26	1178	negative regulation of cellular biosynthetic process	CBX3|ILF3|CBX5
45934	0.04826	0.3716	3	38	26	1178	negative regulation of nucleobase, nucleoside, nucleotide and nucleic acid metabolic process	CBX3|ILF3|CBX5
10605	0.049867	0.37768	5	94	26	1178	negative regulation of macromolecule metabolic process	PSMC6|SET|CBX3|ILF3|CBX5
9890	0.051526	0.37785	3	39	26	1178	negative regulation of biosynthetic process	CBX3|ILF3|CBX5
51172	0.051526	0.37785	3	39	26	1178	negative regulation of nitrogen compound metabolic process	CBX3|ILF3|CBX5
9892	0.062401	0.39927	5	100	26	1178	negative regulation of metabolic process	PSMC6|SET|CBX3|ILF3|CBX5
6260	0.063646	0.39927	2	19	26	1178	DNA replication	SET|PCNA
6289	0.064817	0.39927	1	3	26	1178	nucleotide-excision repair	PCNA
46040	0.064817	0.39927	1	3	26	1178	IMP metabolic process	PAICS
6188	0.064817	0.39927	1	3	26	1178	IMP biosynthetic process	PAICS
61077	0.064817	0.39927	1	3	26	1178	chaperone-mediated protein folding	PTGES3
9113	0.064817	0.39927	1	3	26	1178	purine base biosynthetic process	PAICS
46112	0.064817	0.39927	1	3	26	1178	nucleobase biosynthetic process	PAICS
31056	0.064817	0.39927	1	3	26	1178	regulation of histone modification	SET
6825	0.064817	0.39927	1	3	26	1178	copper ion transport	SCO1
1936	0.064817	0.39927	1	3	26	1178	regulation of endothelial cell proliferation	AIMP1
1937	0.064817	0.39927	1	3	26	1178	negative regulation of endothelial cell proliferation	AIMP1
45892	0.076093	0.41152	2	21	26	1178	negative regulation of transcription, DNA-dependent	ILF3|CBX5
10556	0.082344	0.41152	6	142	26	1178	regulation of macromolecule biosynthetic process	EIF4H|PCNA|CBX3|ILF3|PARP1|CBX5
6281	0.082589	0.41152	2	22	26	1178	DNA repair	PCNA|PARP1
33044	0.08551	0.41152	1	4	26	1178	regulation of chromosome organization	SET
42769	0.08551	0.41152	1	4	26	1178	DNA damage response, detection of DNA damage	PARP1
46686	0.08551	0.41152	1	4	26	1178	response to cadmium ion	PCNA
42921	0.08551	0.41152	1	4	26	1178	glucocorticoid receptor signaling pathway	PTGES3
6338	0.08551	0.41152	1	4	26	1178	chromatin remodeling	CBX3
9168	0.08551	0.41152	1	4	26	1178	purine ribonucleoside monophosphate biosynthetic process	PAICS
6144	0.08551	0.41152	1	4	26	1178	purine base metabolic process	PAICS
1516	0.08551	0.41152	1	4	26	1178	prostaglandin biosynthetic process	PTGES3
9127	0.08551	0.41152	1	4	26	1178	purine nucleoside monophosphate biosynthetic process	PAICS
32984	0.08551	0.41152	1	4	26	1178	macromolecular complex disassembly	SET
5977	0.08551	0.41152	1	4	26	1178	glycogen metabolic process	PTGES3
42273	0.08551	0.41152	1	4	26	1178	ribosomal large subunit biogenesis	RPL11
34623	0.08551	0.41152	1	4	26	1178	cellular macromolecular complex disassembly	SET
33692	0.08551	0.41152	1	4	26	1178	cellular polysaccharide biosynthetic process	PTGES3
6073	0.08551	0.41152	1	4	26	1178	cellular glucan metabolic process	PTGES3
46457	0.08551	0.41152	1	4	26	1178	prostanoid biosynthetic process	PTGES3
44042	0.08551	0.41152	1	4	26	1178	glucan metabolic process	PTGES3
31958	0.08551	0.41152	1	4	26	1178	corticosteroid receptor signaling pathway	PTGES3
60255	0.087971	0.419	8	217	26	1178	regulation of macromolecule metabolic process	PSMC6|SET|EIF4H|PCNA|CBX3|ILF3|PARP1|CBX5
80090	0.093925	0.43955	8	220	26	1178	regulation of primary metabolic process	PSMC6|SET|EIF4H|PCNA|CBX3|ILF3|PARP1|CBX5
6397	0.09419	0.43955	3	50	26	1178	mRNA processing	SRSF3|SNRPD2|HNRNPA0
51253	0.096075	0.44386	2	24	26	1178	negative regulation of RNA metabolic process	ILF3|CBX5
271	0.10576	0.44828	1	5	26	1178	polysaccharide biosynthetic process	PTGES3
387	0.10576	0.44828	1	5	26	1178	spliceosomal snRNP assembly	SNRPD2
30324	0.10576	0.44828	1	5	26	1178	lung development	PTGES3
30323	0.10576	0.44828	1	5	26	1178	respiratory tube development	PTGES3
9306	0.10576	0.44828	1	5	26	1178	protein secretion	CANX
6112	0.10576	0.44828	1	5	26	1178	energy reserve metabolic process	PTGES3
9409	0.10576	0.44828	1	5	26	1178	response to cold	MT-CO2
42026	0.10576	0.44828	1	5	26	1178	protein refolding	PTGES3
60541	0.10576	0.44828	1	5	26	1178	respiratory system development	PTGES3
9152	0.11016	0.46265	2	26	26	1178	purine ribonucleotide biosynthetic process	ATP5J2|PAICS
31326	0.11229	0.46416	6	154	26	1178	regulation of cellular biosynthetic process	EIF4H|PCNA|CBX3|ILF3|PARP1|CBX5
51649	0.11951	0.46416	5	121	26	1178	establishment of localization in cell	ATP5J2|SET|PCNA|RPL11|CANX
9889	0.12344	0.46416	6	158	26	1178	regulation of biosynthetic process	EIF4H|PCNA|CBX3|ILF3|PARP1|CBX5
6636	0.12558	0.46416	1	6	26	1178	unsaturated fatty acid biosynthetic process	PTGES3
6275	0.12558	0.46416	1	6	26	1178	regulation of DNA replication	PCNA
48015	0.12558	0.46416	1	6	26	1178	phosphoinositide-mediated signaling	PCNA
32869	0.12558	0.46416	1	6	26	1178	cellular response to insulin stimulus	PARP1
71375	0.12558	0.46416	1	6	26	1178	cellular response to peptide hormone stimulus	PARP1
9167	0.12558	0.46416	1	6	26	1178	purine ribonucleoside monophosphate metabolic process	PAICS
9156	0.12558	0.46416	1	6	26	1178	ribonucleoside monophosphate biosynthetic process	PAICS
9126	0.12558	0.46416	1	6	26	1178	purine nucleoside monophosphate metabolic process	PAICS
9112	0.12558	0.46416	1	6	26	1178	nucleobase metabolic process	PAICS
46148	0.12558	0.46416	1	6	26	1178	pigment biosynthetic process	PAICS
46456	0.12558	0.46416	1	6	26	1178	icosanoid biosynthetic process	PTGES3
30879	0.12558	0.46416	1	6	26	1178	mammary gland development	MT-CO2
8380	0.13211	0.47358	3	58	26	1178	RNA splicing	SRSF3|SNRPD2|HNRNPA0
22613	0.13223	0.47358	2	29	26	1178	ribonucleoprotein complex biogenesis	SNRPD2|RPL11
6164	0.13223	0.47358	2	29	26	1178	purine nucleotide biosynthetic process	ATP5J2|PAICS
9260	0.13223	0.47358	2	29	26	1178	ribonucleotide biosynthetic process	ATP5J2|PAICS
19538	0.13933	0.48538	10	320	26	1178	protein metabolic process	PTGES3|PSMC6|EEF1B2|AIMP1|RPL21|EIF3I|RPL11|RPL10A|PARP1|CANX
9150	0.13981	0.48538	2	30	26	1178	purine ribonucleotide metabolic process	ATP5J2|PAICS
6119	0.13981	0.48538	2	30	26	1178	oxidative phosphorylation	ATP5J2|MT-CO2
31323	0.14241	0.48538	8	241	26	1178	regulation of cellular metabolic process	PSMC6|SET|EIF4H|PCNA|CBX3|ILF3|PARP1|CBX5
6091	0.14289	0.48538	4	93	26	1178	generation of precursor metabolites and energy	PTGES3|ATP5J2|MT-CO2|SCO1
6446	0.14498	0.48538	1	7	26	1178	regulation of translational initiation	EIF4H
245	0.14498	0.48538	1	7	26	1178	spliceosome assembly	SNRPD2
9124	0.14498	0.48538	1	7	26	1178	nucleoside monophosphate biosynthetic process	PAICS
44264	0.14498	0.48538	1	7	26	1178	cellular polysaccharide metabolic process	PTGES3
34660	0.14749	0.48701	2	31	26	1178	ncRNA metabolic process	AIMP1|RPL11
34622	0.14758	0.48701	3	61	26	1178	cellular macromolecular complex assembly	SET|SNRPD2|SCO1
9987	0.14961	0.4902	24	976	26	1178	cellular process	PTGES3|ATP5J2|EEF1B2|AIMP1|SNRPD2|CBX3|ILF3|CANX|HNRNPA0|PPA1|CBX5|SRSF3|PSMC6|DDX17|SET|RPL21|MT-CO2|PCNA|RPL11|EIF3I|RPL10A|PARP1|PAICS|SCO1
16071	0.15287	0.49512	3	62	26	1178	mRNA metabolic process	SRSF3|SNRPD2|HNRNPA0
51641	0.16084	0.49512	5	133	26	1178	cellular localization	ATP5J2|SET|PCNA|RPL11|CANX
6163	0.16311	0.49512	2	33	26	1178	purine nucleotide metabolic process	ATP5J2|PAICS
6974	0.16311	0.49512	2	33	26	1178	response to DNA damage stimulus	PCNA|PARP1
34621	0.16365	0.49512	3	64	26	1178	cellular macromolecular complex subunit organization	SET|SNRPD2|SCO1
42776	0.16397	0.49512	1	8	26	1178	mitochondrial ATP synthesis coupled proton transport	ATP5J2
6413	0.16397	0.49512	1	8	26	1178	translational initiation	EIF3I
32868	0.16397	0.49512	1	8	26	1178	response to insulin stimulus	PARP1
9161	0.16397	0.49512	1	8	26	1178	ribonucleoside monophosphate metabolic process	PAICS
6261	0.16397	0.49512	1	8	26	1178	DNA-dependent DNA replication	PCNA
6693	0.16397	0.49512	1	8	26	1178	prostaglandin metabolic process	PTGES3
6692	0.16397	0.49512	1	8	26	1178	prostanoid metabolic process	PTGES3
9259	0.17104	0.51311	2	34	26	1178	ribonucleotide metabolic process	ATP5J2|PAICS
19219	0.17587	0.52059	5	137	26	1178	regulation of nucleobase, nucleoside, nucleotide and nucleic acid metabolic process	PCNA|CBX3|ILF3|PARP1|CBX5
9165	0.17903	0.52059	2	35	26	1178	nucleotide biosynthetic process	ATP5J2|PAICS
6796	0.18024	0.52059	3	67	26	1178	phosphate metabolic process	ATP5J2|MT-CO2|PPA1
6793	0.18024	0.52059	3	67	26	1178	phosphorus metabolic process	ATP5J2|MT-CO2|PPA1
19222	0.18114	0.52059	8	255	26	1178	regulation of metabolic process	PSMC6|SET|EIF4H|PCNA|CBX3|ILF3|PARP1|CBX5
6633	0.18255	0.52059	1	9	26	1178	fatty acid biosynthetic process	PTGES3
30518	0.18255	0.52059	1	9	26	1178	steroid hormone receptor signaling pathway	PTGES3
42440	0.18255	0.52059	1	9	26	1178	pigment metabolic process	PAICS
34654	0.18709	0.52704	2	36	26	1178	nucleobase, nucleoside, nucleotide and nucleic acid biosynthetic process	ATP5J2|PAICS
34404	0.18709	0.52704	2	36	26	1178	nucleobase, nucleoside and nucleotide biosynthetic process	ATP5J2|PAICS
31497	0.20073	0.53604	1	10	26	1178	chromatin assembly	SET
51606	0.20073	0.53604	1	10	26	1178	detection of stimulus	PARP1
30522	0.20073	0.53604	1	10	26	1178	intracellular receptor mediated signaling pathway	PTGES3
6334	0.20073	0.53604	1	10	26	1178	nucleosome assembly	SET
43588	0.20073	0.53604	1	10	26	1178	skin development	PTGES3
9123	0.20073	0.53604	1	10	26	1178	nucleoside monophosphate metabolic process	PAICS
33559	0.20073	0.53604	1	10	26	1178	unsaturated fatty acid metabolic process	PTGES3
6690	0.20073	0.53604	1	10	26	1178	icosanoid metabolic process	PTGES3
65004	0.20073	0.53604	1	10	26	1178	protein-DNA complex assembly	SET
51171	0.20351	0.54035	5	144	26	1178	regulation of nitrogen compound metabolic process	PCNA|CBX3|ILF3|PARP1|CBX5
71495	0.21852	0.55654	1	11	26	1178	cellular response to endogenous stimulus	PARP1
32870	0.21852	0.55654	1	11	26	1178	cellular response to hormone stimulus	PARP1
15985	0.21852	0.55654	1	11	26	1178	energy coupled proton transport, down electrochemical gradient	ATP5J2
15986	0.21852	0.55654	1	11	26	1178	ATP synthesis coupled proton transport	ATP5J2
51052	0.21852	0.55654	1	11	26	1178	regulation of DNA metabolic process	PCNA
34728	0.21852	0.55654	1	11	26	1178	nucleosome organization	SET
50900	0.21852	0.55654	1	11	26	1178	leukocyte migration	AIMP1
45449	0.21924	0.55654	4	110	26	1178	regulation of transcription	CBX3|ILF3|PARP1|CBX5
46907	0.22408	0.56571	4	111	26	1178	intracellular transport	ATP5J2|SET|PCNA|RPL11
31400	0.2281	0.57272	2	41	26	1178	negative regulation of protein modification process	PSMC6|SET
41	0.23593	0.57788	1	12	26	1178	transition metal ion transport	SCO1
16072	0.23593	0.57788	1	12	26	1178	rRNA metabolic process	RPL11
6364	0.23593	0.57788	1	12	26	1178	rRNA processing	RPL11
6366	0.23593	0.57788	1	12	26	1178	transcription from RNA polymerase II promoter	PARP1
8283	0.2364	0.57788	2	42	26	1178	cell proliferation	PTGES3|PCNA
10468	0.24125	0.58435	5	153	26	1178	regulation of gene expression	EIF4H|CBX3|ILF3|PARP1|CBX5
6812	0.24473	0.58435	2	43	26	1178	cation transport	ATP5J2|SCO1
44283	0.2508	0.58435	3	79	26	1178	small molecule biosynthetic process	PTGES3|ATP5J2|PAICS
16568	0.25297	0.58435	1	13	26	1178	chromatin modification	CBX3
34220	0.25297	0.58435	1	13	26	1178	ion transmembrane transport	ATP5J2
6323	0.25297	0.58435	1	13	26	1178	DNA packaging	SET
45893	0.25297	0.58435	1	13	26	1178	positive regulation of transcription, DNA-dependent	ILF3
51254	0.25297	0.58435	1	13	26	1178	positive regulation of RNA metabolic process	ILF3
5976	0.25297	0.58435	1	13	26	1178	polysaccharide metabolic process	PTGES3
42330	0.25297	0.58435	1	13	26	1178	taxis	AIMP1
6935	0.25297	0.58435	1	13	26	1178	chemotaxis	AIMP1
6006	0.26144	0.5993	2	45	26	1178	glucose metabolic process	PTGES3|AIMP1
48523	0.26673	0.5993	6	199	26	1178	negative regulation of cellular process	PSMC6|SET|AIMP1|CBX3|ILF3|CBX5
48732	0.26964	0.5993	1	14	26	1178	gland development	MT-CO2
16485	0.26964	0.5993	1	14	26	1178	protein processing	PARP1
15992	0.26964	0.5993	1	14	26	1178	proton transport	ATP5J2
22411	0.26964	0.5993	1	14	26	1178	cellular component disassembly	SET
6818	0.26964	0.5993	1	14	26	1178	hydrogen transport	ATP5J2
6355	0.26981	0.5993	2	46	26	1178	regulation of transcription, DNA-dependent	ILF3|CBX5
6457	0.27819	0.61162	2	47	26	1178	protein folding	PTGES3|CANX
15980	0.27819	0.61162	2	47	26	1178	energy derivation by oxidation of organic compounds	PTGES3|MT-CO2
7507	0.28595	0.61162	1	15	26	1178	heart development	PCNA
32774	0.28595	0.61162	1	15	26	1178	RNA biosynthetic process	PARP1
6351	0.28595	0.61162	1	15	26	1178	transcription, DNA-dependent	PARP1
19932	0.28595	0.61162	1	15	26	1178	second-messenger-mediated signaling	PCNA
32940	0.28595	0.61162	1	15	26	1178	secretion by cell	CANX
6725	0.28595	0.61162	1	15	26	1178	cellular aromatic compound metabolic process	PAICS
32268	0.30026	0.6227	3	87	26	1178	regulation of cellular protein metabolic process	PSMC6|SET|EIF4H
5975	0.30026	0.6227	3	87	26	1178	carbohydrate metabolic process	PTGES3|AIMP1|MLEC
6418	0.30192	0.6227	1	16	26	1178	tRNA aminoacylation for protein translation	AIMP1
22618	0.30192	0.6227	1	16	26	1178	ribonucleoprotein complex assembly	SNRPD2
6350	0.30192	0.6227	1	16	26	1178	transcription	PARP1
9266	0.30192	0.6227	1	16	26	1178	response to temperature stimulus	MT-CO2
43039	0.30192	0.6227	1	16	26	1178	tRNA aminoacylation	AIMP1
43038	0.30192	0.6227	1	16	26	1178	amino acid activation	AIMP1
19318	0.31165	0.63993	2	51	26	1178	hexose metabolic process	PTGES3|AIMP1
51604	0.31754	0.63998	1	17	26	1178	protein maturation	PARP1
45941	0.31754	0.63998	1	17	26	1178	positive regulation of transcription	ILF3
43434	0.31754	0.63998	1	17	26	1178	response to peptide hormone stimulus	PARP1
10628	0.31754	0.63998	1	17	26	1178	positive regulation of gene expression	ILF3
16310	0.31999	0.63998	2	52	26	1178	phosphorylation	ATP5J2|MT-CO2
32269	0.31999	0.63998	2	52	26	1178	negative regulation of cellular protein metabolic process	PSMC6|SET
42773	0.33282	0.65154	1	18	26	1178	ATP synthesis coupled electron transport	MT-CO2
42775	0.33282	0.65154	1	18	26	1178	mitochondrial ATP synthesis coupled electron transport	MT-CO2
34637	0.33282	0.65154	1	18	26	1178	cellular carbohydrate biosynthetic process	PTGES3
71103	0.33282	0.65154	1	18	26	1178	DNA conformation change	SET
6839	0.33282	0.65154	1	18	26	1178	mitochondrial transport	ATP5J2
6811	0.33661	0.65618	2	54	26	1178	ion transport	ATP5J2|SCO1
42592	0.34422	0.65827	3	94	26	1178	homeostatic process	PTGES3|PARP1|SCO1
51248	0.34489	0.65827	2	55	26	1178	negative regulation of protein metabolic process	PSMC6|SET
31399	0.34489	0.65827	2	55	26	1178	regulation of protein modification process	PSMC6|SET
5996	0.34489	0.65827	2	55	26	1178	monosaccharide metabolic process	PTGES3|AIMP1
42254	0.34777	0.65827	1	19	26	1178	ribosome biogenesis	RPL11
34470	0.34777	0.65827	1	19	26	1178	ncRNA processing	RPL11
6754	0.34777	0.65827	1	19	26	1178	ATP biosynthetic process	ATP5J2
48519	0.35031	0.65827	6	219	26	1178	negative regulation of biological process	PSMC6|SET|AIMP1|CBX3|ILF3|CBX5
51246	0.35051	0.65827	3	95	26	1178	regulation of protein metabolic process	PSMC6|SET|EIF4H
6399	0.3624	0.67241	1	20	26	1178	tRNA metabolic process	AIMP1
15672	0.3624	0.67241	1	20	26	1178	monovalent inorganic cation transport	ATP5J2
10639	0.3624	0.67241	1	20	26	1178	negative regulation of organelle organization	SET
32502	0.36853	0.67296	7	266	26	1178	developmental process	PTGES3|AIMP1|MT-CO2|PCNA|RPL11|RPL10A|CANX
44271	0.36955	0.67296	2	58	26	1178	cellular nitrogen compound biosynthetic process	ATP5J2|PAICS
16051	0.37672	0.67296	1	21	26	1178	carbohydrate biosynthetic process	PTGES3
377	0.37672	0.67296	1	21	26	1178	RNA splicing, via transesterification reactions with bulged adenosine as nucleophile	SNRPD2
398	0.37672	0.67296	1	21	26	1178	nuclear mRNA splicing, via spliceosome	SNRPD2
1525	0.37672	0.67296	1	21	26	1178	angiogenesis	AIMP1
51169	0.37672	0.67296	1	21	26	1178	nuclear transport	SET
6913	0.37672	0.67296	1	21	26	1178	nucleocytoplasmic transport	SET
51252	0.3777	0.67296	2	59	26	1178	regulation of RNA metabolic process	ILF3|CBX5
6886	0.3777	0.67296	2	59	26	1178	intracellular protein transport	PCNA|RPL11
6996	0.37872	0.67296	5	183	26	1178	organelle organization	PTGES3|SET|CBX3|PARP1|CBX5
22904	0.39073	0.67609	1	22	26	1178	respiratory electron transport chain	MT-CO2
35295	0.39073	0.67609	1	22	26	1178	tube development	PTGES3
375	0.39073	0.67609	1	22	26	1178	RNA splicing, via transesterification reactions	SNRPD2
9201	0.39073	0.67609	1	22	26	1178	ribonucleoside triphosphate biosynthetic process	ATP5J2
9206	0.39073	0.67609	1	22	26	1178	purine ribonucleoside triphosphate biosynthetic process	ATP5J2
9145	0.39073	0.67609	1	22	26	1178	purine nucleoside triphosphate biosynthetic process	ATP5J2
9142	0.39073	0.67609	1	22	26	1178	nucleoside triphosphate biosynthetic process	ATP5J2
45935	0.40443	0.69202	1	23	26	1178	positive regulation of nucleobase, nucleoside, nucleotide and nucleic acid metabolic process	ILF3
46034	0.40443	0.69202	1	23	26	1178	ATP metabolic process	ATP5J2
30005	0.40443	0.69202	1	23	26	1178	cellular di-, tri-valent inorganic cation homeostasis	SCO1
34613	0.40991	0.6937	2	63	26	1178	cellular protein localization	PCNA|RPL11
70727	0.40991	0.6937	2	63	26	1178	cellular macromolecule localization	PCNA|RPL11
46483	0.40991	0.6937	2	63	26	1178	heterocycle metabolic process	ATP5J2|PAICS
7626	0.41784	0.69443	1	24	26	1178	locomotory behavior	AIMP1
71310	0.41784	0.69443	1	24	26	1178	cellular response to organic substance	PARP1
8610	0.41784	0.69443	1	24	26	1178	lipid biosynthetic process	PTGES3
9117	0.41786	0.69443	2	64	26	1178	nucleotide metabolic process	ATP5J2|PAICS
6753	0.41786	0.69443	2	64	26	1178	nucleoside phosphate metabolic process	ATP5J2|PAICS
33554	0.42576	0.70501	2	65	26	1178	cellular response to stress	PCNA|PARP1
6417	0.43095	0.70603	1	25	26	1178	regulation of translation	EIF4H
8544	0.43095	0.70603	1	25	26	1178	epidermis development	PTGES3
55066	0.43095	0.70603	1	25	26	1178	di-, tri-valent inorganic cation homeostasis	SCO1
51179	0.44185	0.707	8	328	26	1178	localization	ATP5J2|SET|AIMP1|MT-CO2|PCNA|RPL11|CANX|SCO1
9790	0.44379	0.707	1	26	26	1178	embryonic development	RPL11
7568	0.44379	0.707	1	26	26	1178	aging	CANX
40008	0.44379	0.707	1	26	26	1178	regulation of growth	PARP1
9205	0.44379	0.707	1	26	26	1178	purine ribonucleoside triphosphate metabolic process	ATP5J2
9199	0.44379	0.707	1	26	26	1178	ribonucleoside triphosphate metabolic process	ATP5J2
9144	0.44379	0.707	1	26	26	1178	purine nucleoside triphosphate metabolic process	ATP5J2
48514	0.44379	0.707	1	26	26	1178	blood vessel morphogenesis	AIMP1
65003	0.45616	0.71544	3	112	26	1178	macromolecular complex assembly	SET|SNRPD2|SCO1
7398	0.45634	0.71544	1	27	26	1178	ectoderm development	PTGES3
46903	0.45634	0.71544	1	27	26	1178	secretion	CANX
9141	0.45634	0.71544	1	27	26	1178	nucleoside triphosphate metabolic process	ATP5J2
55086	0.45683	0.71544	2	69	26	1178	nucleobase, nucleoside and nucleotide metabolic process	ATP5J2|PAICS
6810	0.46263	0.71768	7	289	26	1178	transport	ATP5J2|SET|MT-CO2|PCNA|RPL11|CANX|SCO1
32504	0.46862	0.71768	1	28	26	1178	multicellular organism reproduction	MT-CO2
8285	0.46862	0.71768	1	28	26	1178	negative regulation of cell proliferation	AIMP1
30003	0.46862	0.71768	1	28	26	1178	cellular cation homeostasis	SCO1
48609	0.46862	0.71768	1	28	26	1178	reproductive process in a multicellular organism	MT-CO2
51234	0.47082	0.71768	7	291	26	1178	establishment of localization	ATP5J2|SET|MT-CO2|PCNA|RPL11|CANX|SCO1
15031	0.47428	0.71768	3	115	26	1178	protein transport	PCNA|RPL11|CANX
44085	0.47943	0.71768	4	160	26	1178	cellular component biogenesis	SET|SNRPD2|RPL11|SCO1
22402	0.47955	0.71768	2	72	26	1178	cell cycle process	PSMC6|ILF3
44262	0.47955	0.71768	2	72	26	1178	cellular carbohydrate metabolic process	PTGES3|AIMP1
43933	0.48027	0.71768	3	116	26	1178	macromolecular complex subunit organization	SET|SNRPD2|SCO1
279	0.48063	0.71768	1	29	26	1178	M phase	ILF3
16053	0.48063	0.71768	1	29	26	1178	organic acid biosynthetic process	PTGES3
46394	0.48063	0.71768	1	29	26	1178	carboxylic acid biosynthetic process	PTGES3
50794	0.48156	0.71768	11	472	26	1178	regulation of cellular process	PTGES3|PSMC6|SET|AIMP1|EIF4H|PCNA|CBX3|ILF3|RPL11|PARP1|CBX5
45184	0.48623	0.72217	3	117	26	1178	establishment of protein localization	PCNA|RPL11|CANX
6631	0.49239	0.72217	1	30	26	1178	fatty acid metabolic process	PTGES3
6605	0.49239	0.72217	1	30	26	1178	protein targeting	RPL11
30001	0.49239	0.72217	1	30	26	1178	metal ion transport	SCO1
55080	0.49239	0.72217	1	30	26	1178	cation homeostasis	SCO1
51173	0.50388	0.73669	1	31	26	1178	positive regulation of nitrogen compound metabolic process	ILF3
6066	0.50902	0.7391	2	76	26	1178	alcohol metabolic process	PTGES3|AIMP1
16477	0.51513	0.7391	1	32	26	1178	cell migration	AIMP1
10038	0.51513	0.7391	1	32	26	1178	response to metal ion	PCNA
7267	0.51513	0.7391	1	32	26	1178	cell-cell signaling	AIMP1
22403	0.51513	0.7391	1	32	26	1178	cell cycle phase	ILF3
10557	0.51513	0.7391	1	32	26	1178	positive regulation of macromolecule biosynthetic process	ILF3
51437	0.52613	0.74166	1	33	26	1178	positive regulation of ubiquitin-protein ligase activity involved in mitotic cell cycle	PSMC6
51129	0.52613	0.74166	1	33	26	1178	negative regulation of cellular component organization	SET
48870	0.53689	0.74166	1	34	26	1178	cell motility	AIMP1
51674	0.53689	0.74166	1	34	26	1178	localization of cell	AIMP1
51352	0.53689	0.74166	1	34	26	1178	negative regulation of ligase activity	PSMC6
51444	0.53689	0.74166	1	34	26	1178	negative regulation of ubiquitin-protein ligase activity	PSMC6
51439	0.53689	0.74166	1	34	26	1178	regulation of ubiquitin-protein ligase activity involved in mitotic cell cycle	PSMC6
31397	0.53689	0.74166	1	34	26	1178	negative regulation of protein ubiquitination	PSMC6
51436	0.53689	0.74166	1	34	26	1178	negative regulation of ubiquitin-protein ligase activity involved in mitotic cell cycle	PSMC6
31145	0.53689	0.74166	1	34	26	1178	anaphase-promoting complex-dependent proteasomal ubiquitin-dependent protein catabolic process	PSMC6
10604	0.53746	0.74166	2	80	26	1178	positive regulation of macromolecule metabolic process	PSMC6|ILF3
8104	0.53853	0.74166	3	126	26	1178	protein localization	PCNA|RPL11|CANX
22900	0.54741	0.74166	1	35	26	1178	electron transport chain	MT-CO2
51351	0.54741	0.74166	1	35	26	1178	positive regulation of ligase activity	PSMC6
51443	0.54741	0.74166	1	35	26	1178	positive regulation of ubiquitin-protein ligase activity	PSMC6
1568	0.54741	0.74166	1	35	26	1178	blood vessel development	AIMP1
6917	0.54741	0.74166	1	35	26	1178	induction of apoptosis	RPL11
12502	0.54741	0.74166	1	35	26	1178	induction of programmed cell death	RPL11
1944	0.54741	0.74166	1	35	26	1178	vasculature development	AIMP1
48513	0.55015	0.74319	4	174	26	1178	organ development	PTGES3|AIMP1|MT-CO2|PCNA
51340	0.55771	0.74685	1	36	26	1178	regulation of ligase activity	PSMC6
43623	0.55771	0.74685	1	36	26	1178	cellular protein complex assembly	SCO1
51438	0.55771	0.74685	1	36	26	1178	regulation of ubiquitin-protein ligase activity	PSMC6
7610	0.56778	0.74947	1	37	26	1178	behavior	AIMP1
48646	0.56778	0.74947	1	37	26	1178	anatomical structure formation involved in morphogenesis	AIMP1
31398	0.56778	0.74947	1	37	26	1178	positive regulation of protein ubiquitination	PSMC6
6873	0.56778	0.74947	1	37	26	1178	cellular ion homeostasis	SCO1
55082	0.56778	0.74947	1	37	26	1178	cellular chemical homeostasis	SCO1
7165	0.5773	0.75599	3	133	26	1178	signal transduction	PTGES3|AIMP1|PCNA
31396	0.57763	0.75599	1	38	26	1178	regulation of protein ubiquitination	PSMC6
50801	0.57763	0.75599	1	38	26	1178	ion homeostasis	SCO1
45333	0.58726	0.76427	1	39	26	1178	cellular respiration	MT-CO2
55085	0.58726	0.76427	1	39	26	1178	transmembrane transport	ATP5J2
65007	0.59159	0.76773	12	548	26	1178	biological regulation	PTGES3|PSMC6|SET|AIMP1|EIF4H|PCNA|CBX3|ILF3|RPL11|PARP1|SCO1|CBX5
40011	0.59668	0.77002	1	40	26	1178	locomotion	AIMP1
31328	0.59668	0.77002	1	40	26	1178	positive regulation of cellular biosynthetic process	ILF3
7049	0.60387	0.77564	2	90	26	1178	cell cycle	PSMC6|ILF3
9628	0.6059	0.77564	1	41	26	1178	response to abiotic stimulus	MT-CO2
31325	0.61013	0.77564	2	91	26	1178	positive regulation of cellular metabolic process	PSMC6|ILF3
16043	0.61313	0.77564	7	327	26	1178	cellular component organization	PTGES3|SET|CBX3|SNRPD2|PARP1|SCO1|CBX5
33043	0.61491	0.77564	1	42	26	1178	regulation of organelle organization	SET
43161	0.61491	0.77564	1	42	26	1178	proteasomal ubiquitin-dependent protein catabolic process	PSMC6
10608	0.61491	0.77564	1	42	26	1178	posttranscriptional regulation of gene expression	EIF4H
10498	0.61491	0.77564	1	42	26	1178	proteasomal protein catabolic process	PSMC6
23034	0.61632	0.77564	2	92	26	1178	intracellular signaling pathway	PTGES3|PCNA
9893	0.62243	0.77564	2	93	26	1178	positive regulation of metabolic process	PSMC6|ILF3
9891	0.62372	0.77564	1	43	26	1178	positive regulation of biosynthetic process	ILF3
6520	0.62372	0.77564	1	43	26	1178	cellular amino acid metabolic process	AIMP1
6954	0.62372	0.77564	1	43	26	1178	inflammatory response	AIMP1
48856	0.62454	0.77564	5	237	26	1178	anatomical structure development	PTGES3|AIMP1|MT-CO2|PCNA|RPL10A
50789	0.63577	0.78747	11	516	26	1178	regulation of biological process	PTGES3|PSMC6|SET|AIMP1|EIF4H|PCNA|CBX3|ILF3|RPL11|PARP1|CBX5
31401	0.64077	0.79154	1	45	26	1178	positive regulation of protein modification process	PSMC6
7275	0.64486	0.79447	5	242	26	1178	multicellular organismal development	PTGES3|AIMP1|MT-CO2|PCNA|RPL11
9725	0.64902	0.79542	1	46	26	1178	response to hormone stimulus	PARP1
22607	0.64908	0.79542	3	147	26	1178	cellular component assembly	SET|SNRPD2|SCO1
51716	0.65197	0.79661	2	98	26	1178	cellular response to stimulus	PCNA|PARP1
3	0.65708	0.79661	1	47	26	1178	reproduction	MT-CO2
22414	0.65708	0.79661	1	47	26	1178	reproductive process	MT-CO2
23060	0.65866	0.79661	3	149	26	1178	signal transmission	PTGES3|AIMP1|PCNA
23046	0.65866	0.79661	3	149	26	1178	signaling process	PTGES3|AIMP1|PCNA
33036	0.66808	0.7989	3	151	26	1178	macromolecule localization	PCNA|RPL11|CANX
6950	0.66859	0.7989	4	200	26	1178	response to stress	AIMP1|MT-CO2|PCNA|PARP1
10942	0.67267	0.7989	1	49	26	1178	positive regulation of cell death	RPL11
48878	0.67267	0.7989	1	49	26	1178	chemical homeostasis	SCO1
9605	0.67267	0.7989	1	49	26	1178	response to external stimulus	AIMP1
43065	0.67267	0.7989	1	49	26	1178	positive regulation of apoptosis	RPL11
43068	0.67267	0.7989	1	49	26	1178	positive regulation of programmed cell death	RPL11
6511	0.68021	0.80167	1	50	26	1178	ubiquitin-dependent protein catabolic process	PSMC6
7154	0.68021	0.80167	1	50	26	1178	cell communication	AIMP1
44106	0.68021	0.80167	1	50	26	1178	cellular amine metabolic process	AIMP1
43632	0.68758	0.80421	1	51	26	1178	modification-dependent macromolecule catabolic process	PSMC6
19941	0.68758	0.80421	1	51	26	1178	modification-dependent protein catabolic process	PSMC6
44255	0.68758	0.80421	1	51	26	1178	cellular lipid metabolic process	PTGES3
32787	0.69479	0.81058	1	52	26	1178	monocarboxylic acid metabolic process	PTGES3
9719	0.70183	0.81674	1	53	26	1178	response to endogenous stimulus	PARP1
9653	0.70583	0.81854	2	108	26	1178	anatomical structure morphogenesis	AIMP1|RPL10A
10035	0.70872	0.81854	1	54	26	1178	response to inorganic substance	PCNA
32270	0.71546	0.81854	1	55	26	1178	positive regulation of cellular protein metabolic process	PSMC6
51247	0.71546	0.81854	1	55	26	1178	positive regulation of protein metabolic process	PSMC6
43086	0.71546	0.81854	1	55	26	1178	negative regulation of catalytic activity	PSMC6
19752	0.71578	0.81854	2	110	26	1178	carboxylic acid metabolic process	PTGES3|AIMP1
43436	0.71578	0.81854	2	110	26	1178	oxoacid metabolic process	PTGES3|AIMP1
10033	0.72065	0.81947	2	111	26	1178	response to organic substance	PCNA|PARP1
51603	0.72205	0.81947	1	56	26	1178	proteolysis involved in cellular protein catabolic process	PSMC6
44257	0.72205	0.81947	1	56	26	1178	cellular protein catabolic process	PSMC6
48731	0.72378	0.81947	4	214	26	1178	system development	PTGES3|AIMP1|MT-CO2|PCNA
42180	0.72546	0.81947	2	112	26	1178	cellular ketone metabolic process	PTGES3|AIMP1
6082	0.7302	0.82282	2	113	26	1178	organic acid metabolic process	PTGES3|AIMP1
278	0.73479	0.82396	1	58	26	1178	mitotic cell cycle	PSMC6
70887	0.73479	0.82396	1	58	26	1178	cellular response to chemical stimulus	PARP1
30163	0.74094	0.82685	1	59	26	1178	protein catabolic process	PSMC6
6915	0.74094	0.82685	1	59	26	1178	apoptosis	AIMP1
12501	0.74696	0.83156	1	60	26	1178	programmed cell death	AIMP1
19725	0.75285	0.83409	1	61	26	1178	cellular homeostasis	SCO1
44092	0.75285	0.83409	1	61	26	1178	negative regulation of molecular function	PSMC6
9308	0.7586	0.83845	1	62	26	1178	amine metabolic process	AIMP1
43687	0.78035	0.86044	1	66	26	1178	post-translational protein modification	PARP1
6519	0.78549	0.86404	1	67	26	1178	cellular amino acid and derivative metabolic process	AIMP1
6952	0.79051	0.86544	1	68	26	1178	defense response	AIMP1
44265	0.79051	0.86544	1	68	26	1178	cellular macromolecule catabolic process	PSMC6
44281	0.79438	0.8667	4	235	26	1178	small molecule metabolic process	PTGES3|ATP5J2|AIMP1|PAICS
6928	0.79541	0.8667	1	69	26	1178	cellular component movement	AIMP1
65008	0.79828	0.86778	3	184	26	1178	regulation of biological quality	PTGES3|PARP1|SCO1
35556	0.80948	0.87583	1	72	26	1178	intracellular signal transduction	PCNA
42127	0.80948	0.87583	1	72	26	1178	regulation of cell proliferation	AIMP1
44419	0.81396	0.87862	1	73	26	1178	interspecies interaction between organisms	EIF4H
9057	0.81834	0.87924	1	74	26	1178	macromolecule catabolic process	PSMC6
9611	0.81834	0.87924	1	74	26	1178	response to wounding	AIMP1
43085	0.82262	0.88118	1	75	26	1178	positive regulation of catalytic activity	PSMC6
42221	0.82588	0.88118	3	193	26	1178	response to chemical stimulus	AIMP1|PCNA|PARP1
23033	0.8288	0.88118	2	138	26	1178	signaling pathway	PTGES3|PCNA
16265	0.83088	0.88118	1	77	26	1178	death	AIMP1
8219	0.83088	0.88118	1	77	26	1178	cell death	AIMP1
48522	0.83159	0.88118	3	195	26	1178	positive regulation of cellular process	PSMC6|ILF3|RPL11
9888	0.83488	0.88264	1	78	26	1178	tissue development	PTGES3
23052	0.84255	0.88872	3	199	26	1178	signaling	PTGES3|AIMP1|PCNA
22610	0.84996	0.89246	1	82	26	1178	biological adhesion	AIMP1
7155	0.84996	0.89246	1	82	26	1178	cell adhesion	AIMP1
6629	0.85352	0.89376	1	83	26	1178	lipid metabolic process	PTGES3
6461	0.857	0.89376	1	84	26	1178	protein complex assembly	SCO1
70271	0.857	0.89376	1	84	26	1178	protein complex biogenesis	SCO1
51128	0.8604	0.89528	1	85	26	1178	regulation of cellular component organization	SET
44093	0.86697	0.90009	1	87	26	1178	positive regulation of molecular function	PSMC6
6464	0.87014	0.90135	1	88	26	1178	protein modification process	PARP1
2376	0.87626	0.90554	1	90	26	1178	immune system process	AIMP1
43412	0.87922	0.90554	1	91	26	1178	macromolecule modification	PARP1
32501	0.88006	0.90554	5	322	26	1178	multicellular organismal process	PTGES3|AIMP1|MT-CO2|PCNA|RPL11
48518	0.88288	0.90642	3	216	26	1178	positive regulation of biological process	PSMC6|ILF3|RPL11
6508	0.90294	0.92292	1	100	26	1178	proteolysis	PSMC6
50790	0.90294	0.92292	1	100	26	1178	regulation of catalytic activity	PSMC6
42981	0.91412	0.93228	1	105	26	1178	regulation of apoptosis	RPL11
43067	0.9162	0.93234	1	106	26	1178	regulation of programmed cell death	RPL11
10941	0.91823	0.93236	1	107	26	1178	regulation of cell death	RPL11
51704	0.9259	0.93808	1	111	26	1178	multi-organism process	EIF4H
65009	0.93119	0.94138	1	114	26	1178	regulation of molecular function	PSMC6
50896	0.95245	0.96076	4	321	26	1178	response to stimulus	AIMP1|MT-CO2|PCNA|PARP1
55114	0.96319	0.96949	1	139	26	1178	oxidation reduction	MT-CO2
44248	0.9684	0.97261	1	145	26	1178	cellular catabolic process	PSMC6
9056	0.98853	0.99067	1	184	26	1178	catabolic process	PSMC6
UPLOADED GENE SYMBOLS
AIMP1
ATP5J2
CANX
CBX3
CBX5
DDX17
EEF1B2
EIF3I
EIF4H
HNRNPA0
ILF3
MLEC
MT-CO2
PAICS
PARP1
PCNA
PPA1
PSMC6
PTGES3
RPL10A
RPL11
RPL21
SCO1
SET
SNRPD2
SRSF3
