# Supplementary material for: Colorectal cancer derived organotypic spheroids maintain essential tissue characteristics but adapt their metabolism in culture
Source: Proteome Sci. 2014 Jul 11;12:39. doi: 10.1186/1477-5956-12-39 (PMC4114130; doi:10.1186/1477-5956-12-39)
Supplement: Additional file 6: Table S3A-D — Gene Ontology representation by Cytoscape and Bingo analyses. [file 1477-5956-12-39-S6.zip › 2870410651112261_add15.xls]

## Sheet: FIG3C-DOWN-Main Network-Right
Additional file 6: Table S3C, DOWN IN SPHEROIDS, MAIN NETWORK, RIGHT HALF
File created with BiNGO (c) on 6-okt-2011 at 19:07:27
ontology: namespace
curator: bingo
Overrepresentation
Selected statistical test : Hypergeometric test
Selected correction : Benjamini & Hochberg False Discovery Rate (FDR) correction
Selected significance level : 0.9999
Testing option : whole dataset
The selected cluster : SEE BELOW OUTPUT							Genes linked to bold descriptions are annotated in the networks
GO-ID	p-value	corr p-value	x	n	X	N	Description	Genes in test set
43277	0.00070284	0.11736	2	3	19	1203	apoptotic cell clearance	ITGAV|TGM2
48856	0.0015104	0.11736	10	242	19	1203	anatomical structure development	LAMA4|MYL6B|ITGA5|PHB2|ITGAV|TGM2|ANXA1|NID1|HBB|PRELP
7275	0.0017854	0.11736	10	247	19	1203	multicellular organismal development	LAMA4|MYL6B|ITGA5|PHB2|ITGAV|TGM2|ANXA1|NID1|HBB|PRELP
1568	0.0021124	0.11736	4	37	19	1203	blood vessel development	LAMA4|ITGA5|ITGAV|TGM2
1944	0.0021124	0.11736	4	37	19	1203	vasculature development	LAMA4|ITGA5|ITGAV|TGM2
48731	0.003194	0.11736	9	219	19	1203	system development	LAMA4|MYL6B|ITGA5|PHB2|ITGAV|TGM2|ANXA1|NID1|PRELP
6909	0.0034158	0.11736	2	6	19	1203	phagocytosis	ITGAV|TGM2
48513	0.0035869	0.11736	8	179	19	1203	organ development	LAMA4|MYL6B|ITGA5|PHB2|ITGAV|TGM2|ANXA1|NID1
35239	0.0037159	0.11736	3	21	19	1203	tube morphogenesis	PHB2|TGM2|HBB
32502	0.0038695	0.11736	10	272	19	1203	developmental process	LAMA4|MYL6B|ITGA5|PHB2|ITGAV|TGM2|ANXA1|NID1|HBB|PRELP
35295	0.0048496	0.11736	3	23	19	1203	tube development	PHB2|TGM2|HBB
32501	0.004854	0.11736	11	331	19	1203	multicellular organismal process	LAMA4|MYL6B|ITGA5|PHB2|ITGAV|TGM2|ANXA1|NID1|HBB|MMP1|PRELP
30155	0.0061729	0.11736	3	25	19	1203	regulation of cell adhesion	LAMA4|TGM2|NID1
22612	0.0062567	0.11736	2	8	19	1203	gland morphogenesis	PHB2|TGM2
61138	0.0079686	0.11736	2	9	19	1203	morphogenesis of a branching epithelium	PHB2|TGM2
18149	0.0098672	0.11736	2	10	19	1203	peptide cross-linking	TGM2|ANXA1
1763	0.0098672	0.11736	2	10	19	1203	morphogenesis of a branching structure	PHB2|TGM2
60429	0.010363	0.11736	3	30	19	1203	epithelium development	PHB2|TGM2|ANXA1
45785	0.014201	0.11736	2	12	19	1203	positive regulation of cell adhesion	TGM2|NID1
46942	0.014201	0.11736	2	12	19	1203	carboxylic acid transport	SLC3A2|ANXA1
15849	0.014201	0.11736	2	12	19	1203	organic acid transport	SLC3A2|ANXA1
7166	0.014627	0.11736	4	63	19	1203	cell surface receptor linked signaling pathway	ITGA5|ITGAV|TGM2|ANXA1
51482	0.015794	0.11736	1	1	19	1203	elevation of cytosolic calcium ion concentration involved in G-protein signaling coupled to IP3 second messenger	TGM2
34063	0.015794	0.11736	1	1	19	1203	stress granule assembly	CIRBP
33147	0.015794	0.11736	1	1	19	1203	negative regulation of estrogen receptor signaling pathway	PHB2
33146	0.015794	0.11736	1	1	19	1203	regulation of estrogen receptor signaling pathway	PHB2
10888	0.015794	0.11736	1	1	19	1203	negative regulation of lipid storage	ITGAV
10869	0.015794	0.11736	1	1	19	1203	regulation of receptor biosynthetic process	ITGAV
10871	0.015794	0.11736	1	1	19	1203	negative regulation of receptor biosynthetic process	ITGAV
60356	0.015794	0.11736	1	1	19	1203	leucine import	SLC3A2
45715	0.015794	0.11736	1	1	19	1203	negative regulation of low-density lipoprotein receptor biosynthetic process	ITGAV
45714	0.015794	0.11736	1	1	19	1203	regulation of low-density lipoprotein receptor biosynthetic process	ITGAV
50482	0.015794	0.11736	1	1	19	1203	arachidonic acid secretion	ANXA1
32309	0.015794	0.11736	1	1	19	1203	icosanoid secretion	ANXA1
32836	0.015794	0.11736	1	1	19	1203	glomerular basement membrane development	NID1
32835	0.015794	0.11736	1	1	19	1203	glomerulus development	NID1
42695	0.015794	0.11736	1	1	19	1203	thelarche	PHB2
18153	0.015794	0.11736	1	1	19	1203	isopeptide cross-linking via N6-(L-isoglutamyl)-L-lysine	TGM2
15803	0.015794	0.11736	1	1	19	1203	branched-chain aliphatic amino acid transport	SLC3A2
15801	0.015794	0.11736	1	1	19	1203	aromatic amino acid transport	SLC3A2
45136	0.015794	0.11736	1	1	19	1203	development of secondary sexual characteristics	PHB2
60744	0.015794	0.11736	1	1	19	1203	mammary gland branching involved in thelarche	PHB2
60749	0.015794	0.11736	1	1	19	1203	mammary gland alveolus development	PHB2
30185	0.015794	0.11736	1	1	19	1203	nitric oxide transport	HBB
60762	0.015794	0.11736	1	1	19	1203	regulation of branching involved in mammary gland duct morphogenesis	PHB2
15820	0.015794	0.11736	1	1	19	1203	leucine transport	SLC3A2
15827	0.015794	0.11736	1	1	19	1203	tryptophan transport	SLC3A2
33600	0.015794	0.11736	1	1	19	1203	negative regulation of mammary gland epithelial cell proliferation	PHB2
7157	0.015794	0.11736	1	1	19	1203	heterophilic cell-cell adhesion	ITGA5
15671	0.015794	0.11736	1	1	19	1203	oxygen transport	HBB
72006	0.015794	0.11736	1	1	19	1203	nephron development	NID1
60445	0.015794	0.11736	1	1	19	1203	branching involved in salivary gland morphogenesis	TGM2
10745	0.015794	0.11736	1	1	19	1203	negative regulation of macrophage derived foam cell differentiation	ITGAV
71715	0.015794	0.11736	1	1	19	1203	icosanoid transport	ANXA1
43090	0.015794	0.11736	1	1	19	1203	amino acid import	SLC3A2
18262	0.015794	0.11736	1	1	19	1203	isopeptide cross-linking	TGM2
18199	0.015794	0.11736	1	1	19	1203	peptidyl-glutamine modification	TGM2
46543	0.015794	0.11736	1	1	19	1203	development of secondary female sexual characteristics	PHB2
7229	0.016626	0.12145	2	13	19	1203	integrin-mediated signaling pathway	ITGA5|ITGAV
51179	0.018642	0.13391	10	335	19	1203	localization	MYL6B|ITGA5|ITGAV|TGM2|CPNE1|SLC3A2|ANXA1|TINAGL1|HBB|HBD
48732	0.021964	0.15014	2	15	19	1203	gland development	PHB2|TGM2
50793	0.023046	0.15014	4	72	19	1203	regulation of developmental process	LAMA4|PHB2|ITGAV|MYH14
6810	0.024512	0.15014	9	295	19	1203	transport	MYL6B|ITGAV|TGM2|CPNE1|SLC3A2|ANXA1|TINAGL1|HBB|HBD
51234	0.025591	0.15014	9	297	19	1203	establishment of localization	MYL6B|ITGAV|TGM2|CPNE1|SLC3A2|ANXA1|TINAGL1|HBB|HBD
2009	0.031114	0.15014	2	18	19	1203	morphogenesis of an epithelium	PHB2|TGM2
9888	0.031336	0.15014	4	79	19	1203	tissue development	MYL6B|PHB2|TGM2|ANXA1
50680	0.031351	0.15014	1	2	19	1203	negative regulation of epithelial cell proliferation	PHB2
35313	0.031351	0.15014	1	2	19	1203	wound healing, spreading of epidermal cells	ITGA5
10883	0.031351	0.15014	1	2	19	1203	regulation of lipid storage	ITGAV
46717	0.031351	0.15014	1	2	19	1203	acid secretion	ANXA1
30574	0.031351	0.15014	1	2	19	1203	collagen catabolic process	MMP1
31340	0.031351	0.15014	1	2	19	1203	positive regulation of vesicle fusion	ANXA1
31338	0.031351	0.15014	1	2	19	1203	regulation of vesicle fusion	ANXA1
32369	0.031351	0.15014	1	2	19	1203	negative regulation of lipid transport	ITGAV
61180	0.031351	0.15014	1	2	19	1203	mammary gland epithelium development	PHB2
33599	0.031351	0.15014	1	2	19	1203	regulation of mammary gland epithelial cell proliferation	PHB2
15804	0.031351	0.15014	1	2	19	1203	neutral amino acid transport	SLC3A2
8218	0.031351	0.15014	1	2	19	1203	bioluminescence	NID1
33631	0.031351	0.15014	1	2	19	1203	cell-cell adhesion mediated by integrin	ITGA5
44319	0.031351	0.15014	1	2	19	1203	wound healing, spreading of epithelial cells	ITGA5
60444	0.031351	0.15014	1	2	19	1203	branching involved in mammary gland duct morphogenesis	PHB2
60443	0.031351	0.15014	1	2	19	1203	mammary gland morphogenesis	PHB2
10743	0.031351	0.15014	1	2	19	1203	regulation of macrophage derived foam cell differentiation	ITGAV
30947	0.031351	0.15014	1	2	19	1203	regulation of vascular endothelial growth factor receptor signaling pathway	ITGA5
30949	0.031351	0.15014	1	2	19	1203	positive regulation of vascular endothelial growth factor receptor signaling pathway	ITGA5
60605	0.031351	0.15014	1	2	19	1203	tube lumen cavitation	TGM2
60603	0.031351	0.15014	1	2	19	1203	mammary gland duct morphogenesis	PHB2
50746	0.031351	0.15014	1	2	19	1203	regulation of lipoprotein metabolic process	ITGAV
50748	0.031351	0.15014	1	2	19	1203	negative regulation of lipoprotein metabolic process	ITGAV
60662	0.031351	0.15014	1	2	19	1203	salivary gland cavitation	TGM2
16192	0.033997	0.16102	4	81	19	1203	vesicle-mediated transport	ITGAV|TGM2|CPNE1|TINAGL1
7160	0.045246	0.18456	2	22	19	1203	cell-matrix adhesion	ITGAV|NID1
35272	0.046675	0.18456	1	3	19	1203	exocrine system development	TGM2
7613	0.046675	0.18456	1	3	19	1203	memory	ITGA5
33144	0.046675	0.18456	1	3	19	1203	negative regulation of steroid hormone receptor signaling pathway	PHB2
48661	0.046675	0.18456	1	3	19	1203	positive regulation of smooth muscle cell proliferation	TGM2
7435	0.046675	0.18456	1	3	19	1203	salivary gland morphogenesis	TGM2
7431	0.046675	0.18456	1	3	19	1203	salivary gland development	TGM2
33275	0.046675	0.18456	1	3	19	1203	actin-myosin filament sliding	MYL6B
70252	0.046675	0.18456	1	3	19	1203	actin-mediated cell contraction	MYL6B
15909	0.046675	0.18456	1	3	19	1203	long-chain fatty acid transport	ANXA1
7200	0.046675	0.18456	1	3	19	1203	activation of phospholipase C activity by G-protein coupled receptor protein signaling pathway coupled to IP3 second messenger	TGM2
45995	0.046675	0.18456	1	3	19	1203	regulation of embryonic development	LAMA4
60688	0.046675	0.18456	1	3	19	1203	regulation of morphogenesis of a branching structure	PHB2
15669	0.046675	0.18456	1	3	19	1203	gas transport	HBB
30049	0.046675	0.18456	1	3	19	1203	muscle filament sliding	MYL6B
44243	0.046675	0.18456	1	3	19	1203	multicellular organismal catabolic process	MMP1
18298	0.046675	0.18456	1	3	19	1203	protein-chromophore linkage	NID1
1974	0.046675	0.18456	1	3	19	1203	blood vessel remodeling	TGM2
48729	0.049094	0.19236	2	23	19	1203	tissue morphogenesis	PHB2|TGM2
35466	0.059489	0.21822	3	58	19	1203	regulation of signaling pathway	ITGA5|PHB2|TGM2
46660	0.06177	0.21822	1	4	19	1203	female sex differentiation	PHB2
33143	0.06177	0.21822	1	4	19	1203	regulation of steroid hormone receptor signaling pathway	PHB2
10863	0.06177	0.21822	1	4	19	1203	positive regulation of phospholipase C activity	TGM2
15908	0.06177	0.21822	1	4	19	1203	fatty acid transport	ANXA1
7202	0.06177	0.21822	1	4	19	1203	activation of phospholipase C activity	TGM2
33627	0.06177	0.21822	1	4	19	1203	cell adhesion mediated by integrin	ITGA5
9411	0.06177	0.21822	1	4	19	1203	response to UV	CIRBP
50729	0.06177	0.21822	1	4	19	1203	positive regulation of inflammatory response	TGM2
10517	0.06177	0.21822	1	4	19	1203	regulation of phospholipase activity	TGM2
10518	0.06177	0.21822	1	4	19	1203	positive regulation of phospholipase activity	TGM2
18205	0.06177	0.21822	1	4	19	1203	peptidyl-lysine modification	TGM2
31589	0.070001	0.23756	2	28	19	1203	cell-substrate adhesion	ITGAV|NID1
10324	0.070001	0.23756	2	28	19	1203	membrane invagination	ITGAV|TGM2
48514	0.070001	0.23756	2	28	19	1203	blood vessel morphogenesis	ITGA5|TGM2
35468	0.070001	0.23756	2	28	19	1203	positive regulation of signaling pathway	ITGA5|TGM2
6897	0.070001	0.23756	2	28	19	1203	endocytosis	ITGAV|TGM2
60193	0.076637	0.23935	1	5	19	1203	positive regulation of lipase activity	TGM2
60191	0.076637	0.23935	1	5	19	1203	regulation of lipase activity	TGM2
9913	0.076637	0.23935	1	5	19	1203	epidermal cell differentiation	ANXA1
31349	0.076637	0.23935	1	5	19	1203	positive regulation of defense response	TGM2
32368	0.076637	0.23935	1	5	19	1203	regulation of lipid transport	ITGAV
30216	0.076637	0.23935	1	5	19	1203	keratinocyte differentiation	ANXA1
7204	0.076637	0.23935	1	5	19	1203	elevation of cytosolic calcium ion concentration	TGM2
9409	0.076637	0.23935	1	5	19	1203	response to cold	CIRBP
9416	0.076637	0.23935	1	5	19	1203	response to light stimulus	CIRBP
45428	0.076637	0.23935	1	5	19	1203	regulation of nitric oxide biosynthetic process	HBB
45429	0.076637	0.23935	1	5	19	1203	positive regulation of nitric oxide biosynthetic process	HBB
10646	0.078524	0.24342	3	65	19	1203	regulation of cell communication	ITGA5|PHB2|TGM2
10647	0.079069	0.24342	2	30	19	1203	positive regulation of cell communication	ITGA5|TGM2
48522	0.083241	0.25382	6	202	19	1203	positive regulation of cellular process	ITGA5|TGM2|ANXA1|CIRBP|NID1|HBB
43687	0.087436	0.25382	3	68	19	1203	post-translational protein modification	TGM2|ANXA1|NID1
9653	0.090021	0.25382	4	111	19	1203	anatomical structure morphogenesis	ITGA5|PHB2|TGM2|HBB
35148	0.091282	0.25382	1	6	19	1203	tube formation	TGM2
10811	0.091282	0.25382	1	6	19	1203	positive regulation of cell-substrate adhesion	NID1
16049	0.091282	0.25382	1	6	19	1203	cell growth	SLC3A2
48015	0.091282	0.25382	1	6	19	1203	phosphoinositide-mediated signaling	TGM2
32963	0.091282	0.25382	1	6	19	1203	collagen metabolic process	MMP1
15718	0.091282	0.25382	1	6	19	1203	monocarboxylic acid transport	ANXA1
30048	0.091282	0.25382	1	6	19	1203	actin filament-based movement	MYL6B
6865	0.091282	0.25382	1	6	19	1203	amino acid transport	SLC3A2
50873	0.091282	0.25382	1	6	19	1203	brown fat cell differentiation	LAMA4
44259	0.091282	0.25382	1	6	19	1203	multicellular organismal macromolecule metabolic process	MMP1
50731	0.091282	0.25382	1	6	19	1203	positive regulation of peptidyl-tyrosine phosphorylation	ITGA5
30879	0.091282	0.25382	1	6	19	1203	mammary gland development	PHB2
51480	0.10571	0.28474	1	7	19	1203	cytosolic calcium ion homeostasis	TGM2
7569	0.10571	0.28474	1	7	19	1203	cell aging	PRELP
48660	0.10571	0.28474	1	7	19	1203	regulation of smooth muscle cell proliferation	TGM2
7159	0.10571	0.28474	1	7	19	1203	leukocyte cell-cell adhesion	ITGA5
44236	0.10571	0.28474	1	7	19	1203	multicellular organismal metabolic process	MMP1
10558	0.1083	0.28993	2	36	19	1203	negative regulation of macromolecule biosynthetic process	PHB2|ITGAV
44419	0.10987	0.2923	3	75	19	1203	interspecies interaction between organisms	ITGA5|ITGAV|MMP1
32879	0.11325	0.29703	3	76	19	1203	regulation of localization	LAMA4|ITGAV|ANXA1
42127	0.11325	0.29703	3	76	19	1203	regulation of cell proliferation	PHB2|TGM2|ANXA1
7610	0.11863	0.29703	2	38	19	1203	behavior	S100A8|ITGA5
48771	0.11991	0.29703	1	8	19	1203	tissue remodeling	TGM2
35150	0.11991	0.29703	1	8	19	1203	regulation of tube size	HBB
45727	0.11991	0.29703	1	8	19	1203	positive regulation of translation	CIRBP
48754	0.11991	0.29703	1	8	19	1203	branching morphogenesis of a tube	PHB2
32103	0.11991	0.29703	1	8	19	1203	positive regulation of response to external stimulus	TGM2
50880	0.11991	0.29703	1	8	19	1203	regulation of blood vessel size	HBB
50730	0.11991	0.29703	1	8	19	1203	regulation of peptidyl-tyrosine phosphorylation	ITGA5
45444	0.11991	0.29703	1	8	19	1203	fat cell differentiation	LAMA4
1934	0.11991	0.29703	1	8	19	1203	positive regulation of protein amino acid phosphorylation	ITGA5
9890	0.12389	0.30513	2	39	19	1203	negative regulation of biosynthetic process	PHB2|ITGAV
48518	0.12847	0.30856	6	226	19	1203	positive regulation of biological process	ITGA5|TGM2|ANXA1|CIRBP|NID1|HBB
48646	0.12921	0.30856	2	40	19	1203	anatomical structure formation involved in morphogenesis	ITGA5|TGM2
7611	0.13391	0.30856	1	9	19	1203	learning or memory	ITGA5
30705	0.13391	0.30856	1	9	19	1203	cytoskeleton-dependent intracellular transport	MYL6B
7548	0.13391	0.30856	1	9	19	1203	sex differentiation	PHB2
10810	0.13391	0.30856	1	9	19	1203	regulation of cell-substrate adhesion	NID1
43489	0.13391	0.30856	1	9	19	1203	RNA stabilization	CIRBP
42327	0.13391	0.30856	1	9	19	1203	positive regulation of phosphorylation	ITGA5
48255	0.13391	0.30856	1	9	19	1203	mRNA stabilization	CIRBP
72001	0.13391	0.30856	1	9	19	1203	renal system development	NID1
3018	0.13391	0.30856	1	9	19	1203	vascular process in circulatory system	HBB
1822	0.13391	0.30856	1	9	19	1203	kidney development	NID1
31328	0.13459	0.30856	2	41	19	1203	positive regulation of cellular biosynthetic process	CIRBP|HBB
22603	0.14002	0.31827	2	42	19	1203	regulation of anatomical structure morphogenesis	PHB2|MYH14
22610	0.14548	0.31827	3	85	19	1203	biological adhesion	ITGA5|ITGAV|NID1
7155	0.14548	0.31827	3	85	19	1203	cell adhesion	ITGA5|ITGAV|NID1
40011	0.1455	0.31827	2	43	19	1203	locomotion	S100A8|ITGA5
45937	0.14769	0.31827	1	10	19	1203	positive regulation of phosphate metabolic process	ITGA5
43487	0.14769	0.31827	1	10	19	1203	regulation of RNA stability	CIRBP
43488	0.14769	0.31827	1	10	19	1203	regulation of mRNA stability	CIRBP
15837	0.14769	0.31827	1	10	19	1203	amine transport	SLC3A2
6816	0.14769	0.31827	1	10	19	1203	calcium ion transport	SLC3A2
10562	0.14769	0.31827	1	10	19	1203	positive regulation of phosphorus metabolic process	ITGA5
43123	0.14769	0.31827	1	10	19	1203	positive regulation of I-kappaB kinase/NF-kappaB cascade	TGM2
70838	0.14769	0.31827	1	10	19	1203	divalent metal ion transport	SLC3A2
9611	0.14925	0.32003	3	86	19	1203	response to wounding	S100A8|ITGA5|ANXA1
9891	0.15103	0.32225	2	44	19	1203	positive regulation of biosynthetic process	CIRBP|HBB
9887	0.15661	0.33097	2	45	19	1203	organ morphogenesis	PHB2|TGM2
3008	0.16076	0.33097	3	89	19	1203	system process	MYL6B|ITGA5|HBB
7519	0.16126	0.33097	1	11	19	1203	skeletal muscle tissue development	MYL6B
40007	0.16126	0.33097	1	11	19	1203	growth	SLC3A2
16197	0.16126	0.33097	1	11	19	1203	endosome transport	TINAGL1
60538	0.16126	0.33097	1	11	19	1203	skeletal muscle organ development	MYL6B
60562	0.16126	0.33097	1	11	19	1203	epithelial tube morphogenesis	PHB2
43122	0.16126	0.33097	1	11	19	1203	regulation of I-kappaB kinase/NF-kappaB cascade	TGM2
6464	0.16466	0.33634	3	90	19	1203	protein modification process	TGM2|ANXA1|NID1
32268	0.16859	0.34275	3	91	19	1203	regulation of cellular protein metabolic process	ITGA5|ITGAV|CIRBP
50678	0.17463	0.35007	1	12	19	1203	regulation of epithelial cell proliferation	PHB2
8217	0.17463	0.35007	1	12	19	1203	regulation of blood pressure	HBB
8360	0.17463	0.35007	1	12	19	1203	regulation of cell shape	MYH14
43412	0.17655	0.35228	3	93	19	1203	macromolecule modification	TGM2|ANXA1|NID1
23033	0.17758	0.3527	4	142	19	1203	signaling pathway	ITGA5|ITGAV|TGM2|ANXA1
31325	0.18462	0.35815	3	95	19	1203	positive regulation of cellular metabolic process	ITGA5|CIRBP|HBB
90066	0.18508	0.35815	2	50	19	1203	regulation of anatomical structure size	SLC3A2|HBB
50794	0.18588	0.35815	10	482	19	1203	regulation of cellular process	LAMA4|ITGA5|PHB2|ITGAV|TGM2|ANXA1|CIRBP|NID1|MYH14|HBB
42330	0.1878	0.35815	1	13	19	1203	taxis	S100A8
9314	0.1878	0.35815	1	13	19	1203	response to radiation	CIRBP
6935	0.1878	0.35815	1	13	19	1203	chemotaxis	S100A8
6874	0.1878	0.35815	1	13	19	1203	cellular calcium ion homeostasis	TGM2
10638	0.1878	0.35815	1	13	19	1203	positive regulation of organelle organization	ANXA1
55074	0.1878	0.35815	1	13	19	1203	calcium ion homeostasis	TGM2
9893	0.19693	0.37391	3	98	19	1203	positive regulation of metabolic process	ITGA5|CIRBP|HBB
6875	0.20077	0.37459	1	14	19	1203	cellular metal ion homeostasis	TGM2
50727	0.20077	0.37459	1	14	19	1203	regulation of inflammatory response	TGM2
55065	0.20077	0.37459	1	14	19	1203	metal ion homeostasis	TGM2
30855	0.20077	0.37459	1	14	19	1203	epithelial cell differentiation	ANXA1
51246	0.20526	0.38133	3	100	19	1203	regulation of protein metabolic process	ITGA5|ITGAV|CIRBP
6954	0.20843	0.38555	2	54	19	1203	inflammatory response	S100A8|ANXA1
45596	0.21354	0.38977	1	15	19	1203	negative regulation of cell differentiation	ITGAV
19932	0.21354	0.38977	1	15	19	1203	second-messenger-mediated signaling	TGM2
1932	0.21354	0.38977	1	15	19	1203	regulation of protein amino acid phosphorylation	ITGA5
51049	0.21433	0.38977	2	55	19	1203	regulation of transport	ITGAV|ANXA1
22618	0.22612	0.39953	1	16	19	1203	ribonucleoprotein complex assembly	CIRBP
7186	0.22612	0.39953	1	16	19	1203	G-protein coupled receptor protein signaling pathway	TGM2
7044	0.22612	0.39953	1	16	19	1203	cell-substrate junction assembly	ITGA5
1655	0.22612	0.39953	1	16	19	1203	urogenital system development	NID1
51051	0.22612	0.39953	1	16	19	1203	negative regulation of transport	ITGAV
16044	0.22618	0.39953	2	57	19	1203	cellular membrane organization	ITGAV|TGM2
61024	0.22618	0.39953	2	57	19	1203	membrane organization	ITGAV|TGM2
65007	0.22788	0.40088	11	563	19	1203	biological regulation	LAMA4|ITGA5|PHB2|ITGAV|TGM2|SLC3A2|ANXA1|CIRBP|NID1|MYH14|HBB
32270	0.23214	0.40671	2	58	19	1203	positive regulation of cellular protein metabolic process	ITGA5|CIRBP
9889	0.23559	0.41109	4	159	19	1203	regulation of biosynthetic process	PHB2|ITGAV|CIRBP|HBB
51247	0.23811	0.41118	2	59	19	1203	positive regulation of protein metabolic process	ITGA5|CIRBP
14706	0.2385	0.41118	1	17	19	1203	striated muscle tissue development	MYL6B
60537	0.2385	0.41118	1	17	19	1203	muscle tissue development	MYL6B
9266	0.2507	0.42878	1	18	19	1203	response to temperature stimulus	CIRBP
6869	0.2507	0.42878	1	18	19	1203	lipid transport	ANXA1
10876	0.26272	0.44579	1	19	19	1203	lipid localization	ANXA1
3006	0.26272	0.44579	1	19	19	1203	reproductive developmental process	PHB2
51704	0.27033	0.4569	3	115	19	1203	multi-organism process	ITGA5|ITGAV|MMP1
15674	0.27455	0.46043	1	20	19	1203	di-, tri-valent inorganic cation transport	SLC3A2
18193	0.27455	0.46043	1	20	19	1203	peptidyl-amino acid modification	TGM2
51260	0.2862	0.46724	1	21	19	1203	protein homooligomerization	TGM2
31347	0.2862	0.46724	1	21	19	1203	regulation of defense response	TGM2
51093	0.2862	0.46724	1	21	19	1203	negative regulation of developmental process	ITGAV
8361	0.2862	0.46724	1	21	19	1203	regulation of cell size	SLC3A2
10740	0.2862	0.46724	1	21	19	1203	positive regulation of intracellular protein kinase cascade	TGM2
34329	0.2862	0.46724	1	21	19	1203	cell junction assembly	ITGA5
60627	0.2862	0.46724	1	21	19	1203	regulation of vesicle-mediated transport	ANXA1
22604	0.29767	0.48063	1	22	19	1203	regulation of cell morphogenesis	MYH14
34330	0.29767	0.48063	1	22	19	1203	cell junction organization	ITGA5
50789	0.29775	0.48063	10	530	19	1203	regulation of biological process	LAMA4|ITGA5|PHB2|ITGAV|TGM2|ANXA1|CIRBP|NID1|MYH14|HBB
1501	0.30897	0.48959	1	23	19	1203	skeletal system development	PRELP
1525	0.30897	0.48959	1	23	19	1203	angiogenesis	ITGA5
8015	0.30897	0.48959	1	23	19	1203	blood circulation	HBB
35467	0.30897	0.48959	1	23	19	1203	negative regulation of signaling pathway	PHB2
3013	0.30897	0.48959	1	23	19	1203	circulatory system process	HBB
6928	0.31624	0.49627	2	72	19	1203	cellular component movement	ITGA5|ANXA1
7626	0.3201	0.49627	1	24	19	1203	locomotory behavior	S100A8
16337	0.3201	0.49627	1	24	19	1203	cell-cell adhesion	ITGA5
9967	0.3201	0.49627	1	24	19	1203	positive regulation of signal transduction	TGM2
30334	0.3201	0.49627	1	24	19	1203	regulation of cell migration	LAMA4
10648	0.3201	0.49627	1	24	19	1203	negative regulation of cell communication	PHB2
7517	0.33106	0.50778	1	25	19	1203	muscle organ development	MYL6B
23056	0.33106	0.50778	1	25	19	1203	positive regulation of signaling process	TGM2
8544	0.33106	0.50778	1	25	19	1203	epidermis development	ANXA1
31323	0.34116	0.51336	5	245	19	1203	regulation of cellular metabolic process	ITGA5|PHB2|ITGAV|CIRBP|HBB
6417	0.34185	0.51336	1	26	19	1203	regulation of translation	CIRBP
40012	0.34185	0.51336	1	26	19	1203	regulation of locomotion	LAMA4
30005	0.34185	0.51336	1	26	19	1203	cellular di-, tri-valent inorganic cation homeostasis	TGM2
51050	0.34185	0.51336	1	26	19	1203	positive regulation of transport	ANXA1
50890	0.34185	0.51336	1	26	19	1203	cognition	ITGA5
7398	0.35247	0.52384	1	27	19	1203	ectoderm development	ANXA1
46903	0.35247	0.52384	1	27	19	1203	secretion	ANXA1
51270	0.35247	0.52384	1	27	19	1203	regulation of cellular component movement	LAMA4
7568	0.36293	0.53174	1	28	19	1203	aging	PRELP
51345	0.36293	0.53174	1	28	19	1203	positive regulation of hydrolase activity	TGM2
55066	0.36293	0.53174	1	28	19	1203	di-, tri-valent inorganic cation homeostasis	TGM2
65008	0.36377	0.53174	4	193	19	1203	regulation of biological quality	TGM2|SLC3A2|MYH14|HBB
6952	0.36395	0.53174	2	80	19	1203	defense response	S100A8|ANXA1
22613	0.37323	0.53981	1	29	19	1203	ribonucleoprotein complex biogenesis	CIRBP
51130	0.37323	0.53981	1	29	19	1203	positive regulation of cellular component organization	ANXA1
10627	0.37323	0.53981	1	29	19	1203	regulation of intracellular protein kinase cascade	TGM2
32101	0.38338	0.54515	1	30	19	1203	regulation of response to external stimulus	TGM2
6629	0.38746	0.54515	2	84	19	1203	lipid metabolic process	CPNE1|ANXA1
10604	0.38746	0.54515	2	84	19	1203	positive regulation of macromolecule metabolic process	ITGA5|CIRBP
51239	0.39329	0.54515	2	85	19	1203	regulation of multicellular organismal process	LAMA4|PHB2
16481	0.39336	0.54515	1	31	19	1203	negative regulation of transcription	PHB2
51259	0.39336	0.54515	1	31	19	1203	protein oligomerization	TGM2
61061	0.39336	0.54515	1	31	19	1203	muscle structure development	MYL6B
51173	0.39336	0.54515	1	31	19	1203	positive regulation of nitrogen compound metabolic process	HBB
8285	0.39336	0.54515	1	31	19	1203	negative regulation of cell proliferation	PHB2
30003	0.39336	0.54515	1	31	19	1203	cellular cation homeostasis	TGM2
30001	0.39336	0.54515	1	31	19	1203	metal ion transport	SLC3A2
6936	0.39336	0.54515	1	31	19	1203	muscle contraction	MYL6B
42060	0.39336	0.54515	1	31	19	1203	wound healing	ITGA5
19222	0.39701	0.54725	5	261	19	1203	regulation of metabolic process	ITGA5|PHB2|ITGAV|CIRBP|HBB
10556	0.39743	0.54725	3	143	19	1203	regulation of macromolecule biosynthetic process	PHB2|ITGAV|CIRBP
51171	0.40196	0.5482	3	144	19	1203	regulation of nitrogen compound metabolic process	PHB2|CIRBP|HBB
30198	0.4032	0.5482	1	32	19	1203	extracellular matrix organization	NID1
48584	0.4032	0.5482	1	32	19	1203	positive regulation of response to stimulus	TGM2
3012	0.4032	0.5482	1	32	19	1203	muscle system process	MYL6B
23052	0.41056	0.5561	4	205	19	1203	signaling	ITGA5|ITGAV|TGM2|ANXA1
55080	0.41288	0.5561	1	33	19	1203	cation homeostasis	TGM2
10557	0.41288	0.5561	1	33	19	1203	positive regulation of macromolecule biosynthetic process	CIRBP
31324	0.42212	0.56366	2	90	19	1203	negative regulation of cellular metabolic process	PHB2|ITGAV
51128	0.42212	0.56366	2	90	19	1203	regulation of cellular component organization	ANXA1|MYH14
6916	0.42242	0.56366	1	34	19	1203	anti-apoptosis	ANXA1
16477	0.4318	0.57264	1	35	19	1203	cell migration	ITGA5
42325	0.4318	0.57264	1	35	19	1203	regulation of phosphorylation	ITGA5
22607	0.43355	0.57319	3	151	19	1203	cellular component assembly	ITGA5|TGM2|CIRBP
6950	0.44555	0.58078	4	214	19	1203	response to stress	S100A8|ITGA5|ANXA1|CIRBP
48870	0.45015	0.58078	1	37	19	1203	cell motility	ITGA5
51674	0.45015	0.58078	1	37	19	1203	localization of cell	ITGA5
6917	0.45015	0.58078	1	37	19	1203	induction of apoptosis	TGM2
10629	0.45015	0.58078	1	37	19	1203	negative regulation of gene expression	PHB2
12502	0.45015	0.58078	1	37	19	1203	induction of programmed cell death	TGM2
43062	0.45015	0.58078	1	37	19	1203	extracellular structure organization	NID1
10605	0.45036	0.58078	2	95	19	1203	negative regulation of macromolecule metabolic process	PHB2|ITGAV
31326	0.45142	0.58078	3	155	19	1203	regulation of cellular biosynthetic process	PHB2|CIRBP|HBB
31327	0.45911	0.58717	1	38	19	1203	negative regulation of cellular biosynthetic process	PHB2
45934	0.45911	0.58717	1	38	19	1203	negative regulation of nucleobase, nucleoside, nucleotide and nucleic acid metabolic process	PHB2
51172	0.46793	0.59668	1	39	19	1203	negative regulation of nitrogen compound metabolic process	PHB2
60255	0.47634	0.60065	4	222	19	1203	regulation of macromolecule metabolic process	ITGA5|PHB2|ITGAV|CIRBP
45595	0.47661	0.60065	1	40	19	1203	regulation of cell differentiation	ITGAV
6873	0.47661	0.60065	1	40	19	1203	cellular ion homeostasis	TGM2
55082	0.47661	0.60065	1	40	19	1203	cellular chemical homeostasis	TGM2
9892	0.48333	0.60734	2	101	19	1203	negative regulation of metabolic process	PHB2|ITGAV
50801	0.48516	0.60787	1	41	19	1203	ion homeostasis	TGM2
6508	0.48873	0.60955	2	102	19	1203	proteolysis	TINAGL1|MMP1
44085	0.49095	0.60955	3	164	19	1203	cellular component biogenesis	ITGA5|TGM2|CIRBP
80090	0.49158	0.60955	4	226	19	1203	regulation of primary metabolic process	ITGA5|PHB2|ITGAV|CIRBP
51174	0.49358	0.60955	1	42	19	1203	regulation of phosphorus metabolic process	ITGA5
19220	0.49358	0.60955	1	42	19	1203	regulation of phosphate metabolic process	ITGA5
33043	0.50187	0.61103	1	43	19	1203	regulation of organelle organization	ANXA1
32535	0.50187	0.61103	1	43	19	1203	regulation of cellular component size	SLC3A2
51336	0.50187	0.61103	1	43	19	1203	regulation of hydrolase activity	TGM2
50877	0.50187	0.61103	1	43	19	1203	neurological system process	ITGA5
9628	0.50187	0.61103	1	43	19	1203	response to abiotic stimulus	CIRBP
9966	0.51003	0.61403	1	44	19	1203	regulation of signal transduction	TGM2
80134	0.51003	0.61403	1	44	19	1203	regulation of response to stress	TGM2
6812	0.51003	0.61403	1	44	19	1203	cation transport	SLC3A2
10608	0.51003	0.61403	1	44	19	1203	posttranscriptional regulation of gene expression	CIRBP
23051	0.51806	0.62196	1	45	19	1203	regulation of signaling process	TGM2
42981	0.5256	0.62925	2	109	19	1203	regulation of apoptosis	TGM2|ANXA1
43067	0.53073	0.631	2	110	19	1203	regulation of programmed cell death	TGM2|ANXA1
3	0.53375	0.631	1	47	19	1203	reproduction	PHB2
31401	0.53375	0.631	1	47	19	1203	positive regulation of protein modification process	ITGA5
22414	0.53375	0.631	1	47	19	1203	reproductive process	PHB2
10941	0.53584	0.631	2	111	19	1203	regulation of cell death	TGM2|ANXA1
46907	0.53584	0.631	2	111	19	1203	intracellular transport	MYL6B|TINAGL1
8284	0.54142	0.63583	1	48	19	1203	positive regulation of cell proliferation	TGM2
65003	0.55591	0.65108	2	115	19	1203	macromolecular complex assembly	TGM2|CIRBP
10942	0.5637	0.65486	1	51	19	1203	positive regulation of cell death	TGM2
43065	0.5637	0.65486	1	51	19	1203	positive regulation of apoptosis	TGM2
43068	0.5637	0.65486	1	51	19	1203	positive regulation of programmed cell death	TGM2
32269	0.57089	0.65966	1	52	19	1203	negative regulation of cellular protein metabolic process	ITGAV
9605	0.57089	0.65966	1	52	19	1203	response to external stimulus	S100A8
43933	0.57543	0.66312	2	119	19	1203	macromolecular complex subunit organization	TGM2|CIRBP
48878	0.57798	0.66429	1	53	19	1203	chemical homeostasis	TGM2
51649	0.58497	0.67054	2	121	19	1203	establishment of localization in cell	MYL6B|TINAGL1
6811	0.59181	0.67658	1	55	19	1203	ion transport	SLC3A2
51248	0.59857	0.68069	1	56	19	1203	negative regulation of protein metabolic process	ITGAV
43066	0.59857	0.68069	1	56	19	1203	negative regulation of apoptosis	ANXA1
43069	0.60522	0.68644	1	57	19	1203	negative regulation of programmed cell death	ANXA1
31399	0.61176	0.69024	1	58	19	1203	regulation of protein modification process	ITGA5
30029	0.61176	0.69024	1	58	19	1203	actin filament-based process	MYL6B
51252	0.61821	0.69387	1	59	19	1203	regulation of RNA metabolic process	CIRBP
60548	0.61821	0.69387	1	59	19	1203	negative regulation of cell death	ANXA1
30154	0.62172	0.69601	2	129	19	1203	cell differentiation	LAMA4|ANXA1
19538	0.63051	0.70401	5	330	19	1203	protein metabolic process	TGM2|ANXA1|NID1|TINAGL1|MMP1
16071	0.63693	0.70935	1	62	19	1203	mRNA metabolic process	CIRBP
16043	0.63973	0.70935	5	333	19	1203	cellular component organization	ITGA5|ITGAV|TGM2|CIRBP|NID1
34622	0.64298	0.70935	1	63	19	1203	cellular macromolecular complex assembly	CIRBP
48869	0.64351	0.70935	2	134	19	1203	cellular developmental process	LAMA4|ANXA1
51641	0.64351	0.70935	2	134	19	1203	cellular localization	MYL6B|TINAGL1
19725	0.64893	0.71349	1	64	19	1203	cellular homeostasis	TGM2
48523	0.65368	0.71595	3	205	19	1203	negative regulation of cellular process	PHB2|ITGAV|ANXA1
6955	0.65478	0.71595	1	65	19	1203	immune response	TINAGL1
19219	0.65615	0.71595	2	137	19	1203	regulation of nucleobase, nucleoside, nucleotide and nucleic acid metabolic process	PHB2|CIRBP
34621	0.66055	0.71893	1	66	19	1203	cellular macromolecular complex subunit organization	CIRBP
50896	0.66374	0.71948	5	341	19	1203	response to stimulus	S100A8|ITGA5|ANXA1|CIRBP|TINAGL1
7165	0.66439	0.71948	2	139	19	1203	signal transduction	TGM2|ANXA1
48583	0.6718	0.72568	1	68	19	1203	regulation of response to stimulus	TGM2
35556	0.70348	0.758	1	74	19	1203	intracellular signal transduction	TGM2
48519	0.72001	0.77388	3	225	19	1203	negative regulation of biological process	PHB2|ITGAV|ANXA1
23060	0.72516	0.77543	2	155	19	1203	signal transmission	TGM2|ANXA1
23046	0.72516	0.77543	2	155	19	1203	signaling process	TGM2|ANXA1
43085	0.72765	0.77543	1	79	19	1203	positive regulation of catalytic activity	TGM2
10468	0.72865	0.77543	2	156	19	1203	regulation of gene expression	PHB2|CIRBP
6461	0.75837	0.80308	1	86	19	1203	protein complex assembly	TGM2
70271	0.75837	0.80308	1	86	19	1203	protein complex biogenesis	TGM2
5975	0.7705	0.81393	1	89	19	1203	carbohydrate metabolic process	SLC3A2
7049	0.77826	0.81813	1	91	19	1203	cell cycle	ANXA1
44093	0.77826	0.81813	1	91	19	1203	positive regulation of molecular function	TGM2
23034	0.78945	0.82786	1	94	19	1203	intracellular signaling pathway	TGM2
43170	0.80177	0.83875	6	462	19	1203	macromolecule metabolic process	TGM2|ANXA1|CIRBP|NID1|TINAGL1|MMP1
42592	0.80691	0.84207	1	99	19	1203	homeostatic process	TGM2
2376	0.81023	0.8435	1	100	19	1203	immune system process	TINAGL1
50790	0.82299	0.85472	1	104	19	1203	regulation of catalytic activity	TGM2
44267	0.83365	0.8637	3	269	19	1203	cellular protein metabolic process	TGM2|ANXA1|NID1
45449	0.84061	0.86883	1	110	19	1203	regulation of transcription	PHB2
65009	0.86154	0.88833	1	118	19	1203	regulation of molecular function	TGM2
16070	0.86635	0.89116	1	120	19	1203	RNA metabolic process	CIRBP
44238	0.89219	0.91556	8	644	19	1203	primary metabolic process	TGM2|CPNE1|SLC3A2|ANXA1|CIRBP|NID1|TINAGL1|MMP1
44260	0.91743	0.93922	4	396	19	1203	cellular macromolecule metabolic process	TGM2|ANXA1|CIRBP|NID1
33036	0.92477	0.9445	1	152	19	1203	macromolecule localization	ANXA1
90304	0.93963	0.9574	1	164	19	1203	nucleic acid metabolic process	CIRBP
42221	0.96929	0.9853	1	200	19	1203	response to chemical stimulus	S100A8
8152	0.97902	0.99284	8	749	19	1203	metabolic process	TGM2|CPNE1|SLC3A2|ANXA1|CIRBP|NID1|TINAGL1|MMP1
6139	0.98477	0.99632	1	236	19	1203	nucleobase, nucleoside, nucleotide and nucleic acid metabolic process	CIRBP
9987	0.98792	0.99717	12	986	19	1203	cellular process	LAMA4|MYL6B|ITGA5|ITGAV|TGM2|CPNE1|SLC3A2|ANXA1|CIRBP|NID1|TINAGL1|PRELP
UPLOADED GENE SYMBOLS
S100A8
ANXA1
SLC3A2
NID1
HBA1
TINAGL1
MMP1
PRELP
OGN
LAMA4
ITGA5
MYL6B
ITGAV
PHB2
CPNE1
TGM2
CIRBP
MYH14
HBB
HBD
No annotations were retrieved for the following entities:
HBA1
