# Supplementary material for: Colorectal cancer derived organotypic spheroids maintain essential tissue characteristics but adapt their metabolism in culture
Source: Proteome Sci. 2014 Jul 11;12:39. doi: 10.1186/1477-5956-12-39 (PMC4114130; doi:10.1186/1477-5956-12-39)
Supplement: Additional file 6: Table S3A-D — Gene Ontology representation by Cytoscape and Bingo analyses. [file 1477-5956-12-39-S6.zip › 2870410651112261_add16.xls]

## Sheet: FIG3D-DOWN-Main Network-Left
Additional file 6: Table S3D, DOWN IN SPHEROIDS, MAIN NETWORK, LEFT HALF
File created with BiNGO (c) on 6-okt-2011 at 18:56:32
ontology: namespace
curator: bingo
Overrepresentation
Selected statistical test : Hypergeometric test
Selected correction : Benjamini & Hochberg False Discovery Rate (FDR) correction
Selected significance level : 0.9999
Testing option : whole dataset
The selected cluster : SEE BELOW OUTPUT							Genes linked to bold descriptions are annotated in the networks
GO-ID	p-value	corr p-value	x	n	X	N	Description	Genes in test set
15980	5.5895e-12	2.0277e-09	12	47	24	1203	energy derivation by oxidation of organic compounds	SDHA|ACADVL|NDUFS7|UQCRC2|SDHB|DLST|NDUFB10|NDUFV2|CAT|NDUFS1|FH|SOD2
55114	7.9673e-12	2.0277e-09	17	139	24	1203	oxidation reduction	GPD2|UQCRC2|NDUFB10|ACADS|GLUD1|HADHA|SOD2|NDUFS7|ACADVL|SDHA|SDHB|GSR|NDUFV2|ALDH2|MPO|CAT|NDUFS1
45333	1.7232e-11	2.9238e-09	11	39	24	1203	cellular respiration	SDHA|NDUFS7|UQCRC2|SDHB|DLST|NDUFB10|NDUFV2|CAT|NDUFS1|FH|SOD2
6091	2.8457e-08	3.6212e-06	12	93	24	1203	generation of precursor metabolites and energy	SDHA|ACADVL|NDUFS7|UQCRC2|SDHB|DLST|NDUFB10|NDUFV2|CAT|NDUFS1|FH|SOD2
22904	6.8765e-08	7.0003e-06	7	22	24	1203	respiratory electron transport chain	SDHA|NDUFS7|SDHB|NDUFB10|NDUFV2|NDUFS1|SOD2
22900	1.1758e-07	9.9744e-06	8	35	24	1203	electron transport chain	SDHA|NDUFS7|UQCRC2|SDHB|NDUFB10|NDUFV2|NDUFS1|SOD2
9060	1.0458e-06	7.6047e-05	6	20	24	1203	aerobic respiration	SDHA|UQCRC2|SDHB|DLST|CAT|FH
6732	1.8987e-06	0.00012081	8	49	24	1203	coenzyme metabolic process	SDHA|GPD2|GSR|SDHB|DLST|CAT|FH|SOD2
44281	3.9641e-06	0.00022419	15	236	24	1203	small molecule metabolic process	GPD2|DLST|ACADS|GLUD1|HADHA|HADHB|SOD2|ACADVL|SDHA|SDHB|GSR|ALDH2|CAT|NDUFS1|FH
44248	4.5595e-06	0.00023208	12	145	24	1203	cellular catabolic process	SDHA|ACADVL|SDHB|DLST|RNASE3|ACADS|GLUD1|MPO|CAT|HADHA|FH|HADHB
51186	9.4083e-06	0.00043535	8	60	24	1203	cofactor metabolic process	SDHA|GPD2|GSR|SDHB|DLST|CAT|FH|SOD2
9056	5.8448e-05	0.0024792	12	184	24	1203	catabolic process	SDHA|ACADVL|SDHB|DLST|RNASE3|ACADS|GLUD1|MPO|CAT|HADHA|FH|HADHB
16054	8.3046e-05	0.0030193	5	25	24	1203	organic acid catabolic process	ACADVL|ACADS|GLUD1|HADHA|HADHB
46395	8.3046e-05	0.0030193	5	25	24	1203	carboxylic acid catabolic process	ACADVL|ACADS|GLUD1|HADHA|HADHB
6635	0.00010709	0.0032064	4	14	24	1203	fatty acid beta-oxidation	ACADVL|ACADS|HADHA|HADHB
34440	0.00010709	0.0032064	4	14	24	1203	lipid oxidation	ACADVL|ACADS|HADHA|HADHB
19395	0.00010709	0.0032064	4	14	24	1203	fatty acid oxidation	ACADVL|ACADS|HADHA|HADHB
19752	0.00013132	0.0034922	9	110	24	1203	carboxylic acid metabolic process	SDHA|ACADVL|SDHB|DLST|ACADS|GLUD1|HADHA|FH|HADHB
43436	0.00013132	0.0034922	9	110	24	1203	oxoacid metabolic process	SDHA|ACADVL|SDHB|DLST|ACADS|GLUD1|HADHA|FH|HADHB
9062	0.00014408	0.0034922	4	15	24	1203	fatty acid catabolic process	ACADVL|ACADS|HADHA|HADHB
6120	0.00014408	0.0034922	4	15	24	1203	mitochondrial electron transport, NADH to ubiquinone	NDUFS7|NDUFB10|NDUFV2|NDUFS1
42180	0.00015167	0.003509	9	112	24	1203	cellular ketone metabolic process	SDHA|ACADVL|SDHB|DLST|ACADS|GLUD1|HADHA|FH|HADHB
6082	0.0001628	0.0036029	9	113	24	1203	organic acid metabolic process	SDHA|ACADVL|SDHB|DLST|ACADS|GLUD1|HADHA|FH|HADHB
30258	0.00018954	0.0037106	4	16	24	1203	lipid modification	ACADVL|ACADS|HADHA|HADHB
6099	0.00018954	0.0037106	4	16	24	1203	tricarboxylic acid cycle	SDHA|SDHB|DLST|FH
46356	0.00018954	0.0037106	4	16	24	1203	acetyl-CoA catabolic process	SDHA|SDHB|DLST|FH
6119	0.00020831	0.0039271	5	30	24	1203	oxidative phosphorylation	NDUFS7|UQCRC2|NDUFB10|NDUFV2|NDUFS1
43648	0.00024455	0.0041491	4	17	24	1203	dicarboxylic acid metabolic process	SDHA|SDHB|DLST|FH
9109	0.00024455	0.0041491	4	17	24	1203	coenzyme catabolic process	SDHA|SDHB|DLST|FH
6084	0.00024455	0.0041491	4	17	24	1203	acetyl-CoA metabolic process	SDHA|SDHB|DLST|FH
42773	0.00031021	0.0047848	4	18	24	1203	ATP synthesis coupled electron transport	NDUFS7|NDUFB10|NDUFV2|NDUFS1
42775	0.00031021	0.0047848	4	18	24	1203	mitochondrial ATP synthesis coupled electron transport	NDUFS7|NDUFB10|NDUFV2|NDUFS1
44242	0.00031021	0.0047848	4	18	24	1203	cellular lipid catabolic process	ACADVL|ACADS|HADHA|HADHB
55093	0.00038174	0.0057149	2	2	24	1203	response to hyperoxia	ALDH2|SOD2
51187	0.00047813	0.0069534	4	20	24	1203	cofactor catabolic process	SDHA|SDHB|DLST|FH
6800	0.00058274	0.0082393	4	21	24	1203	oxygen and reactive oxygen species metabolic process	MPO|CAT|NDUFS1|SOD2
16042	0.0011671	0.016056	4	25	24	1203	lipid catabolic process	ACADVL|ACADS|HADHA|HADHB
6796	0.001568	0.020465	6	68	24	1203	phosphate metabolic process	NDUFS7|UQCRC2|GPD2|NDUFB10|NDUFV2|NDUFS1
6793	0.001568	0.020465	6	68	24	1203	phosphorus metabolic process	NDUFS7|UQCRC2|GPD2|NDUFB10|NDUFV2|NDUFS1
42743	0.0022014	0.027085	3	14	24	1203	hydrogen peroxide metabolic process	MPO|CAT|SOD2
6105	0.0022349	0.027085	2	4	24	1203	succinate metabolic process	SDHA|SDHB
51881	0.0022349	0.027085	2	4	24	1203	regulation of mitochondrial membrane potential	NDUFS1|SOD2
6631	0.0023638	0.027357	4	30	24	1203	fatty acid metabolic process	ACADVL|ACADS|HADHA|HADHB
44237	0.0023648	0.027357	20	648	24	1203	cellular metabolic process	GPD2|UQCRC2|DLST|NDUFB10|RNASE3|ACADS|GLUD1|HADHA|HADHB|SOD2|NDUFS7|ACADVL|SDHA|GSR|SDHB|NDUFV2|MPO|CAT|NDUFS1|FH
44255	0.0028261	0.031967	5	52	24	1203	cellular lipid metabolic process	ACADVL|ACADS|CAT|HADHA|HADHB
16310	0.0030787	0.034066	5	53	24	1203	phosphorylation	NDUFS7|UQCRC2|NDUFB10|NDUFV2|NDUFS1
34614	0.0032988	0.035725	3	16	24	1203	cellular response to reactive oxygen species	MPO|CAT|SOD2
6629	0.0047024	0.049865	6	84	24	1203	lipid metabolic process	ACADVL|ACADS|CAT|HADHA|FH|HADHB
6734	0.0054519	0.055858	2	6	24	1203	NADH metabolic process	GPD2|DLST
42542	0.005487	0.055858	3	19	24	1203	response to hydrogen peroxide	MPO|CAT|SOD2
8152	0.0061287	0.061166	21	749	24	1203	metabolic process	GPD2|UQCRC2|DLST|NDUFB10|RNASE3|ACADS|GLUD1|HADHA|HADHB|SOD2|NDUFS7|ACADVL|SDHA|GSR|SDHB|NDUFV2|ALDH2|MPO|CAT|NDUFS1|FH
302	0.0083829	0.080508	3	22	24	1203	response to reactive oxygen species	MPO|CAT|SOD2
34599	0.0083829	0.080508	3	22	24	1203	cellular response to oxidative stress	MPO|CAT|SOD2
44282	0.010319	0.097262	5	70	24	1203	small molecule catabolic process	ACADVL|ACADS|GLUD1|HADHA|HADHB
19674	0.012613	0.10362	2	9	24	1203	NAD metabolic process	GPD2|DLST
51262	0.012613	0.10362	2	9	24	1203	protein tetramerization	CAT|SOD2
61008	0.012613	0.10362	2	9	24	1203	hepaticobiliary system development	ALDH2|SOD2
1889	0.012613	0.10362	2	9	24	1203	liver development	ALDH2|SOD2
6749	0.012613	0.10362	2	9	24	1203	glutathione metabolic process	GSR|SOD2
32787	0.017362	0.10362	4	52	24	1203	monocarboxylic acid metabolic process	ACADVL|ACADS|HADHA|HADHB
48871	0.018806	0.10362	2	11	24	1203	multicellular organismal homeostasis	ACADVL|FH
42391	0.018806	0.10362	2	11	24	1203	regulation of membrane potential	NDUFS1|SOD2
48773	0.01995	0.10362	1	1	24	1203	erythrophore differentiation	SOD2
6537	0.01995	0.10362	1	1	24	1203	glutamate biosynthetic process	GLUD1
50665	0.01995	0.10362	1	1	24	1203	hydrogen peroxide biosynthetic process	SOD2
45598	0.01995	0.10362	1	1	24	1203	regulation of fat cell differentiation	SOD2
45599	0.01995	0.10362	1	1	24	1203	negative regulation of fat cell differentiation	SOD2
19459	0.01995	0.10362	1	1	24	1203	glutamate deamidation	GLUD1
7571	0.01995	0.10362	1	1	24	1203	age-dependent general metabolic decline	SOD2
90276	0.01995	0.10362	1	1	24	1203	regulation of peptide hormone secretion	GLUD1
90277	0.01995	0.10362	1	1	24	1203	positive regulation of peptide hormone secretion	GLUD1
70542	0.01995	0.10362	1	1	24	1203	response to fatty acid	ALDH2
45776	0.01995	0.10362	1	1	24	1203	negative regulation of blood pressure	SOD2
90087	0.01995	0.10362	1	1	24	1203	regulation of peptide transport	GLUD1
45717	0.01995	0.10362	1	1	24	1203	negative regulation of fatty acid biosynthetic process	ACADVL
3085	0.01995	0.10362	1	1	24	1203	negative regulation of systemic arterial blood pressure	SOD2
42554	0.01995	0.10362	1	1	24	1203	superoxide anion generation	SOD2
46887	0.01995	0.10362	1	1	24	1203	positive regulation of hormone secretion	GLUD1
46883	0.01995	0.10362	1	1	24	1203	regulation of hormone secretion	GLUD1
45922	0.01995	0.10362	1	1	24	1203	negative regulation of fatty acid metabolic process	ACADVL
1306	0.01995	0.10362	1	1	24	1203	age-dependent response to oxidative stress	SOD2
32364	0.01995	0.10362	1	1	24	1203	oxygen homeostasis	SOD2
1315	0.01995	0.10362	1	1	24	1203	age-dependent response to reactive oxygen species	SOD2
71398	0.01995	0.10362	1	1	24	1203	cellular response to fatty acid	ALDH2
71396	0.01995	0.10362	1	1	24	1203	cellular response to lipid	ALDH2
32024	0.01995	0.10362	1	1	24	1203	positive regulation of insulin secretion	GLUD1
2793	0.01995	0.10362	1	1	24	1203	positive regulation of peptide secretion	GLUD1
2791	0.01995	0.10362	1	1	24	1203	regulation of peptide secretion	GLUD1
46322	0.01995	0.10362	1	1	24	1203	negative regulation of fatty acid oxidation	ACADVL
6072	0.01995	0.10362	1	1	24	1203	glycerol-3-phosphate metabolic process	GPD2
3068	0.01995	0.10362	1	1	24	1203	regulation of systemic arterial blood pressure by acetylcholine	SOD2
3069	0.01995	0.10362	1	1	24	1203	vasodilation by acetylcholine involved in regulation of systemic arterial blood pressure	SOD2
3070	0.01995	0.10362	1	1	24	1203	regulation of systemic arterial blood pressure by neurotransmitter	SOD2
9593	0.01995	0.10362	1	1	24	1203	detection of chemical stimulus	SOD2
3032	0.01995	0.10362	1	1	24	1203	detection of oxygen	SOD2
51781	0.01995	0.10362	1	1	24	1203	positive regulation of cell division	CAT
50796	0.01995	0.10362	1	1	24	1203	regulation of insulin secretion	GLUD1
33483	0.01995	0.10362	1	1	24	1203	gas homeostasis	SOD2
42744	0.022294	0.11462	2	12	24	1203	hydrogen peroxide catabolic process	MPO|CAT
48545	0.025707	0.12739	3	33	24	1203	response to steroid hormone stimulus	ACADS|ALDH2|FH
16125	0.026028	0.12739	2	13	24	1203	sterol metabolic process	CAT|FH
70301	0.026028	0.12739	2	13	24	1203	cellular response to hydrogen peroxide	MPO|CAT
8203	0.026028	0.12739	2	13	24	1203	cholesterol metabolic process	CAT|FH
9314	0.026028	0.12739	2	13	24	1203	response to radiation	CAT|SOD2
70887	0.028077	0.13611	4	60	24	1203	cellular response to chemical stimulus	ALDH2|MPO|CAT|SOD2
6518	0.034197	0.16092	2	15	24	1203	peptide metabolic process	GSR|SOD2
7507	0.038611	0.16092	2	16	24	1203	heart development	NDUFV2|SOD2
6790	0.038611	0.16092	2	16	24	1203	sulfur metabolic process	GSR|SOD2
32570	0.039519	0.16092	1	2	24	1203	response to progesterone stimulus	ALDH2
48873	0.039519	0.16092	1	2	24	1203	homeostasis of number of cells within a tissue	FH
90181	0.039519	0.16092	1	2	24	1203	regulation of cholesterol metabolic process	ACADVL
6493	0.039519	0.16092	1	2	24	1203	protein amino acid O-linked glycosylation	FH
48066	0.039519	0.16092	1	2	24	1203	developmental pigmentation	SOD2
51302	0.039519	0.16092	1	2	24	1203	regulation of cell division	CAT
14066	0.039519	0.16092	1	2	24	1203	regulation of phosphoinositide 3-kinase cascade	CAT
14068	0.039519	0.16092	1	2	24	1203	positive regulation of phosphoinositide 3-kinase cascade	CAT
33574	0.039519	0.16092	1	2	24	1203	response to testosterone stimulus	ALDH2
33539	0.039519	0.16092	1	2	24	1203	fatty acid beta-oxidation using acyl-CoA dehydrogenase	ACADVL
20027	0.039519	0.16092	1	2	24	1203	hemoglobin metabolic process	CAT
51055	0.039519	0.16092	1	2	24	1203	negative regulation of lipid biosynthetic process	ACADVL
48147	0.039519	0.16092	1	2	24	1203	negative regulation of fibroblast proliferation	SOD2
50931	0.039519	0.16092	1	2	24	1203	pigment cell differentiation	SOD2
34374	0.039519	0.16092	1	2	24	1203	low-density lipoprotein particle remodeling	MPO
9650	0.039519	0.16092	1	2	24	1203	UV protection	CAT
1976	0.039519	0.16092	1	2	24	1203	neurological system process involved in regulation of systemic arterial blood pressure	SOD2
42592	0.041127	0.16614	5	99	24	1203	homeostatic process	ACADVL|GSR|NDUFS1|FH|SOD2
6979	0.042479	0.17025	3	40	24	1203	response to oxidative stress	MPO|CAT|SOD2
9987	0.051422	0.19406	23	986	24	1203	cellular process	GPD2|UQCRC2|DLST|NDUFB10|RNASE3|ACADS|GLUD1|HADHA|HADHB|SOD2|NDUFS7|ACADVL|SDHA|GSR|SDHB|NDUFV2|ALDH2|TMED10|MPO|CAT|NDUFS1|FH|DPT
19362	0.053058	0.19406	2	19	24	1203	pyridine nucleotide metabolic process	GPD2|DLST
46496	0.053058	0.19406	2	19	24	1203	nicotinamide nucleotide metabolic process	GPD2|DLST
6733	0.053058	0.19406	2	19	24	1203	oxidoreduction coenzyme metabolic process	GPD2|DLST
6538	0.058712	0.19406	1	3	24	1203	glutamate catabolic process	GLUD1
6536	0.058712	0.19406	1	3	24	1203	glutamate metabolic process	GLUD1
6637	0.058712	0.19406	1	3	24	1203	acyl-CoA metabolic process	CAT
71451	0.058712	0.19406	1	3	24	1203	cellular response to superoxide	SOD2
71450	0.058712	0.19406	1	3	24	1203	cellular response to oxygen radical	SOD2
35094	0.058712	0.19406	1	3	24	1203	response to nicotine	ALDH2
3073	0.058712	0.19406	1	3	24	1203	regulation of systemic arterial blood pressure	SOD2
305	0.058712	0.19406	1	3	24	1203	response to oxygen radical	SOD2
303	0.058712	0.19406	1	3	24	1203	response to superoxide	SOD2
45833	0.058712	0.19406	1	3	24	1203	negative regulation of lipid metabolic process	ACADVL
33993	0.058712	0.19406	1	3	24	1203	response to lipid	ALDH2
1659	0.058712	0.19406	1	3	24	1203	temperature homeostasis	ACADVL
43473	0.058712	0.19406	1	3	24	1203	pigmentation	SOD2
42304	0.058712	0.19406	1	3	24	1203	regulation of fatty acid biosynthetic process	ACADVL
6106	0.058712	0.19406	1	3	24	1203	fumarate metabolic process	FH
6108	0.058712	0.19406	1	3	24	1203	malate metabolic process	FH
46320	0.058712	0.19406	1	3	24	1203	regulation of fatty acid oxidation	ACADVL
6071	0.058712	0.19406	1	3	24	1203	glycerol metabolic process	GPD2
34383	0.058712	0.19406	1	3	24	1203	low-density lipoprotein particle clearance	FH
3044	0.058712	0.19406	1	3	24	1203	regulation of systemic arterial blood pressure mediated by a chemical signal	SOD2
35383	0.058712	0.19406	1	3	24	1203	thioester metabolic process	CAT
42159	0.058712	0.19406	1	3	24	1203	lipoprotein catabolic process	FH
19430	0.058712	0.19406	1	3	24	1203	removal of superoxide radicals	SOD2
6066	0.06198	0.20353	4	77	24	1203	alcohol metabolic process	GPD2|ALDH2|CAT|FH
9617	0.063604	0.20753	2	21	24	1203	response to bacterium	RNASE3|ALDH2
70482	0.069127	0.22411	2	22	24	1203	response to oxygen levels	ALDH2|SOD2
9791	0.077538	0.22826	1	4	24	1203	post-embryonic development	SOD2
6638	0.077538	0.22826	1	4	24	1203	neutral lipid metabolic process	CAT
6639	0.077538	0.22826	1	4	24	1203	acylglycerol metabolic process	CAT
45055	0.077538	0.22826	1	4	24	1203	regulated secretory pathway	TMED10
6641	0.077538	0.22826	1	4	24	1203	triglyceride metabolic process	CAT
9065	0.077538	0.22826	1	4	24	1203	glutamine family amino acid catabolic process	GLUD1
32981	0.077538	0.22826	1	4	24	1203	mitochondrial respiratory chain complex I assembly	NDUFS7
18904	0.077538	0.22826	1	4	24	1203	organic ether metabolic process	CAT
30299	0.077538	0.22826	1	4	24	1203	intestinal cholesterol absorption	FH
42311	0.077538	0.22826	1	4	24	1203	vasodilation	SOD2
32088	0.077538	0.22826	1	4	24	1203	negative regulation of NF-kappaB transcription factor activity	CAT
10257	0.077538	0.22826	1	4	24	1203	NADH dehydrogenase complex assembly	NDUFS7
9411	0.077538	0.22826	1	4	24	1203	response to UV	CAT
6801	0.077538	0.22826	1	4	24	1203	superoxide metabolic process	SOD2
6662	0.077538	0.22826	1	4	24	1203	glycerol ether metabolic process	CAT
9725	0.077581	0.22826	3	51	24	1203	response to hormone stimulus	ACADS|ALDH2|FH
31667	0.080629	0.23586	2	24	24	1203	response to nutrient levels	ACADS|SOD2
48878	0.085032	0.24732	3	53	24	1203	chemical homeostasis	NDUFS1|FH|SOD2
42221	0.088078	0.25319	7	200	24	1203	response to chemical stimulus	ACADS|ALDH2|MPO|CAT|HADHA|FH|SOD2
6575	0.09269	0.25319	2	26	24	1203	cellular amino acid derivative metabolic process	GSR|SOD2
8202	0.09269	0.25319	2	26	24	1203	steroid metabolic process	CAT|FH
33108	0.096003	0.25319	1	5	24	1203	mitochondrial respiratory chain complex assembly	NDUFS7
48678	0.096003	0.25319	1	5	24	1203	response to axon injury	SOD2
10332	0.096003	0.25319	1	5	24	1203	response to gamma radiation	SOD2
43279	0.096003	0.25319	1	5	24	1203	response to alkaloid	ALDH2
9416	0.096003	0.25319	1	5	24	1203	response to light stimulus	CAT
45428	0.096003	0.25319	1	5	24	1203	regulation of nitric oxide biosynthetic process	SOD2
45429	0.096003	0.25319	1	5	24	1203	positive regulation of nitric oxide biosynthetic process	SOD2
34368	0.096003	0.25319	1	5	24	1203	protein-lipid complex remodeling	MPO
50892	0.096003	0.25319	1	5	24	1203	intestinal absorption	FH
34369	0.096003	0.25319	1	5	24	1203	plasma lipoprotein particle remodeling	MPO
34381	0.096003	0.25319	1	5	24	1203	lipoprotein particle clearance	FH
19217	0.096003	0.25319	1	5	24	1203	regulation of fatty acid metabolic process	ACADVL
44241	0.096003	0.25319	1	5	24	1203	lipid digestion	FH
34367	0.096003	0.25319	1	5	24	1203	macromolecular complex remodeling	MPO
19400	0.096003	0.25319	1	5	24	1203	alditol metabolic process	GPD2
43066	0.096777	0.25392	3	56	24	1203	negative regulation of apoptosis	MPO|CAT|SOD2
43069	0.10084	0.26321	3	57	24	1203	negative regulation of programmed cell death	MPO|CAT|SOD2
10035	0.10497	0.27058	3	58	24	1203	response to inorganic substance	MPO|CAT|SOD2
9719	0.10497	0.27058	3	58	24	1203	response to endogenous stimulus	ACADS|ALDH2|FH
9991	0.10525	0.27058	2	28	24	1203	response to extracellular stimulus	ACADS|SOD2
6810	0.10794	0.27269	9	295	24	1203	transport	SDHA|NDUFS7|UQCRC2|SDHB|NDUFB10|NDUFV2|TMED10|NDUFS1|FH
60548	0.10917	0.27269	3	59	24	1203	negative regulation of cell death	MPO|CAT|SOD2
51234	0.11173	0.27269	9	297	24	1203	establishment of localization	SDHA|NDUFS7|UQCRC2|SDHB|NDUFB10|NDUFV2|TMED10|NDUFS1|FH
90048	0.11411	0.27269	1	6	24	1203	negative regulation of transcription regulator activity	CAT
6401	0.11411	0.27269	1	6	24	1203	RNA catabolic process	RNASE3
9084	0.11411	0.27269	1	6	24	1203	glutamine family amino acid biosynthetic process	GLUD1
46890	0.11411	0.27269	1	6	24	1203	regulation of lipid biosynthetic process	ACADVL
42594	0.11411	0.27269	1	6	24	1203	response to starvation	ACADS
19751	0.11411	0.27269	1	6	24	1203	polyol metabolic process	GPD2
43392	0.11411	0.27269	1	6	24	1203	negative regulation of DNA binding	CAT
43433	0.11411	0.27269	1	6	24	1203	negative regulation of transcription factor activity	CAT
51047	0.11411	0.27269	1	6	24	1203	positive regulation of secretion	GLUD1
48145	0.11411	0.27269	1	6	24	1203	regulation of fibroblast proliferation	SOD2
19218	0.11411	0.27269	1	6	24	1203	regulation of steroid metabolic process	ACADVL
42157	0.11411	0.27269	1	6	24	1203	lipoprotein metabolic process	FH
6950	0.11752	0.27953	7	214	24	1203	response to stress	RNASE3|ACADS|ALDH2|MPO|CAT|FH|SOD2
51259	0.12492	0.29312	2	31	24	1203	protein oligomerization	CAT|SOD2
8285	0.12492	0.29312	2	31	24	1203	negative regulation of cell proliferation	DPT|SOD2
19725	0.13116	0.29312	3	64	24	1203	cellular homeostasis	GSR|NDUFS1|SOD2
9117	0.13116	0.29312	3	64	24	1203	nucleotide metabolic process	GPD2|DLST|NDUFS1
6753	0.13116	0.29312	3	64	24	1203	nucleoside phosphate metabolic process	GPD2|DLST|NDUFS1
7005	0.13167	0.29312	2	32	24	1203	mitochondrion organization	NDUFS7|SOD2
48738	0.13187	0.29312	1	7	24	1203	cardiac muscle tissue development	NDUFV2
22600	0.13187	0.29312	1	7	24	1203	digestive system process	FH
43524	0.13187	0.29312	1	7	24	1203	negative regulation of neuron apoptosis	SOD2
14823	0.13187	0.29312	1	7	24	1203	response to activity	SOD2
51100	0.13187	0.29312	1	7	24	1203	negative regulation of binding	CAT
6103	0.13187	0.29312	1	7	24	1203	2-oxoglutarate metabolic process	DLST
6957	0.13187	0.29312	1	7	24	1203	complement activation, alternative pathway	FH
1894	0.13187	0.29312	1	7	24	1203	tissue homeostasis	FH
1836	0.13187	0.29312	1	7	24	1203	release of cytochrome c from mitochondria	SOD2
51716	0.13913	0.3079	4	102	24	1203	cellular response to stimulus	ALDH2|MPO|CAT|SOD2
6916	0.14542	0.31128	2	34	24	1203	anti-apoptosis	MPO|SOD2
42493	0.14542	0.31128	2	34	24	1203	response to drug	HADHA|SOD2
35150	0.1493	0.31128	1	8	24	1203	regulation of tube size	SOD2
6486	0.1493	0.31128	1	8	24	1203	protein amino acid glycosylation	FH
51289	0.1493	0.31128	1	8	24	1203	protein homotetramerization	SOD2
10212	0.1493	0.31128	1	8	24	1203	response to ionizing radiation	SOD2
9101	0.1493	0.31128	1	8	24	1203	glycoprotein biosynthetic process	FH
43413	0.1493	0.31128	1	8	24	1203	macromolecule glycosylation	FH
70085	0.1493	0.31128	1	8	24	1203	glycosylation	FH
50880	0.1493	0.31128	1	8	24	1203	regulation of blood vessel size	SOD2
6887	0.1493	0.31128	1	8	24	1203	exocytosis	TMED10
46486	0.1493	0.31128	1	8	24	1203	glycerolipid metabolic process	CAT
8637	0.1493	0.31128	1	8	24	1203	apoptotic mitochondrial changes	SOD2
6519	0.14983	0.31128	3	68	24	1203	cellular amino acid and derivative metabolic process	GSR|GLUD1|SOD2
33554	0.14983	0.31128	3	68	24	1203	cellular response to stress	MPO|CAT|SOD2
55086	0.15464	0.31996	3	69	24	1203	nucleobase, nucleoside and nucleotide metabolic process	GPD2|DLST|NDUFS1
9063	0.16638	0.33473	1	9	24	1203	cellular amino acid catabolic process	GLUD1
42632	0.16638	0.33473	1	9	24	1203	cholesterol homeostasis	FH
42742	0.16638	0.33473	1	9	24	1203	defense response to bacterium	RNASE3
51092	0.16638	0.33473	1	9	24	1203	positive regulation of NF-kappaB transcription factor activity	CAT
48199	0.16638	0.33473	1	9	24	1203	vesicle targeting, to, from or within Golgi	TMED10
3018	0.16638	0.33473	1	9	24	1203	vascular process in circulatory system	SOD2
55092	0.16638	0.33473	1	9	24	1203	sterol homeostasis	FH
51707	0.1738	0.34525	2	38	24	1203	response to other organism	RNASE3|ALDH2
2237	0.18314	0.34525	1	10	24	1203	response to molecule of bacterial origin	ALDH2
7601	0.18314	0.34525	1	10	24	1203	visual perception	OAT
51606	0.18314	0.34525	1	10	24	1203	detection of stimulus	SOD2
51650	0.18314	0.34525	1	10	24	1203	establishment of vesicle localization	TMED10
51648	0.18314	0.34525	1	10	24	1203	vesicle localization	TMED10
19637	0.18314	0.34525	1	10	24	1203	organophosphate metabolic process	GPD2
9064	0.18314	0.34525	1	10	24	1203	glutamine family amino acid metabolic process	GLUD1
15918	0.18314	0.34525	1	10	24	1203	sterol transport	FH
30301	0.18314	0.34525	1	10	24	1203	cholesterol transport	FH
32496	0.18314	0.34525	1	10	24	1203	response to lipopolysaccharide	ALDH2
50953	0.18314	0.34525	1	10	24	1203	sensory perception of light stimulus	OAT
19216	0.18314	0.34525	1	10	24	1203	regulation of lipid metabolic process	ACADVL
6903	0.18314	0.34525	1	10	24	1203	vesicle targeting	TMED10
10565	0.18314	0.34525	1	10	24	1203	regulation of cellular ketone metabolic process	ACADVL
9636	0.18314	0.34525	1	10	24	1203	response to toxin	CAT
55088	0.18314	0.34525	1	10	24	1203	lipid homeostasis	FH
6873	0.18833	0.35243	2	40	24	1203	cellular ion homeostasis	NDUFS1|SOD2
55082	0.18833	0.35243	2	40	24	1203	cellular chemical homeostasis	NDUFS1|SOD2
50801	0.19567	0.36482	2	41	24	1203	ion homeostasis	NDUFS1|SOD2
51179	0.19888	0.36672	9	335	24	1203	localization	SDHA|NDUFS7|UQCRC2|SDHB|NDUFB10|NDUFV2|TMED10|NDUFS1|FH
90047	0.19957	0.36672	1	11	24	1203	positive regulation of transcription regulator activity	CAT
9310	0.19957	0.36672	1	11	24	1203	amine catabolic process	GLUD1
51091	0.19957	0.36672	1	11	24	1203	positive regulation of transcription factor activity	CAT
43933	0.20713	0.37924	4	119	24	1203	macromolecular complex subunit organization	NDUFS7|MPO|CAT|SOD2
50877	0.21046	0.38142	2	43	24	1203	neurological system process	OAT|SOD2
9628	0.21046	0.38142	2	43	24	1203	response to abiotic stimulus	CAT|SOD2
6952	0.21057	0.38142	3	80	24	1203	defense response	RNASE3|MPO|FH
71495	0.21569	0.38155	1	12	24	1203	cellular response to endogenous stimulus	ALDH2
32870	0.21569	0.38155	1	12	24	1203	cellular response to hormone stimulus	ALDH2
9100	0.21569	0.38155	1	12	24	1203	glycoprotein metabolic process	FH
43523	0.21569	0.38155	1	12	24	1203	regulation of neuron apoptosis	SOD2
30199	0.21569	0.38155	1	12	24	1203	collagen fibril organization	DPT
8217	0.21569	0.38155	1	12	24	1203	regulation of blood pressure	SOD2
7399	0.21589	0.38155	3	81	24	1203	nervous system development	SDHA|NDUFV2|SOD2
7586	0.23149	0.40491	1	13	24	1203	digestion	FH
51384	0.23149	0.40491	1	13	24	1203	response to glucocorticoid stimulus	ACADS
55072	0.23149	0.40491	1	13	24	1203	iron ion homeostasis	SOD2
6461	0.24295	0.42206	3	86	24	1203	protein complex assembly	NDUFS7|CAT|SOD2
70271	0.24295	0.42206	3	86	24	1203	protein complex biogenesis	NDUFS7|CAT|SOD2
48872	0.24699	0.42761	1	14	24	1203	homeostasis of number of cells	FH
44238	0.24855	0.42885	15	644	24	1203	primary metabolic process	GPD2|UQCRC2|DLST|RNASE3|ACADS|GLUD1|HADHA|HADHB|SOD2|ACADVL|GSR|ALDH2|CAT|NDUFS1|FH
5975	0.2595	0.43756	3	89	24	1203	carbohydrate metabolic process	GPD2|ALDH2|FH
3008	0.2595	0.43756	3	89	24	1203	system process	OAT|FH|SOD2
45596	0.26219	0.43756	1	15	24	1203	negative regulation of cell differentiation	SOD2
51656	0.26219	0.43756	1	15	24	1203	establishment of organelle localization	TMED10
43627	0.26219	0.43756	1	15	24	1203	response to estrogen stimulus	FH
32940	0.26219	0.43756	1	15	24	1203	secretion by cell	TMED10
51046	0.26219	0.43756	1	15	24	1203	regulation of secretion	GLUD1
43388	0.26219	0.43756	1	15	24	1203	positive regulation of DNA binding	CAT
8652	0.26219	0.43756	1	15	24	1203	cellular amino acid biosynthetic process	GLUD1
31960	0.26219	0.43756	1	15	24	1203	response to corticosteroid stimulus	ACADS
60249	0.27709	0.45644	1	16	24	1203	anatomical structure homeostasis	FH
51640	0.27709	0.45644	1	16	24	1203	organelle localization	TMED10
9309	0.27709	0.45644	1	16	24	1203	amine biosynthetic process	GLUD1
6956	0.27709	0.45644	1	16	24	1203	complement activation	FH
9605	0.27822	0.45681	2	52	24	1203	response to external stimulus	ACADS|SOD2
9607	0.28579	0.46774	2	53	24	1203	response to biotic stimulus	RNASE3|ALDH2
90046	0.29171	0.46839	1	17	24	1203	regulation of transcription regulator activity	CAT
2541	0.29171	0.46839	1	17	24	1203	activation of plasma proteins involved in acute inflammatory response	FH
51099	0.29171	0.46839	1	17	24	1203	positive regulation of binding	CAT
51090	0.29171	0.46839	1	17	24	1203	regulation of transcription factor activity	CAT
14706	0.29171	0.46839	1	17	24	1203	striated muscle tissue development	NDUFV2
60537	0.29171	0.46839	1	17	24	1203	muscle tissue development	NDUFV2
51605	0.30604	0.4868	1	18	24	1203	protein maturation by peptide bond cleavage	FH
6959	0.30604	0.4868	1	18	24	1203	humoral immune response	FH
6869	0.30604	0.4868	1	18	24	1203	lipid transport	FH
7600	0.3201	0.50132	1	19	24	1203	sensory perception	OAT
10876	0.3201	0.50132	1	19	24	1203	lipid localization	FH
16485	0.3201	0.50132	1	19	24	1203	protein processing	FH
7283	0.3201	0.50132	1	19	24	1203	spermatogenesis	GSR
48232	0.3201	0.50132	1	19	24	1203	male gamete generation	GSR
32501	0.32972	0.51481	8	331	24	1203	multicellular organismal process	SDHA|ACADVL|GSR|NDUFV2|ALDH2|OAT|FH|SOD2
30097	0.33388	0.51971	1	20	24	1203	hemopoiesis	SOD2
65008	0.33811	0.52469	5	193	24	1203	regulation of biological quality	ACADVL|GSR|NDUFS1|FH|SOD2
35239	0.34739	0.52626	1	21	24	1203	tube morphogenesis	SOD2
2253	0.34739	0.52626	1	21	24	1203	activation of immune response	FH
51260	0.34739	0.52626	1	21	24	1203	protein homooligomerization	SOD2
14070	0.34739	0.52626	1	21	24	1203	response to organic cyclic substance	ALDH2
51093	0.34739	0.52626	1	21	24	1203	negative regulation of developmental process	SOD2
1666	0.34739	0.52626	1	21	24	1203	response to hypoxia	SOD2
48534	0.34739	0.52626	1	21	24	1203	hemopoietic or lymphoid organ development	SOD2
45454	0.34739	0.52626	1	21	24	1203	cell redox homeostasis	GSR
6915	0.35356	0.53402	2	62	24	1203	apoptosis	NDUFS1|SOD2
51604	0.36065	0.54045	1	22	24	1203	protein maturation	FH
51101	0.36065	0.54045	1	22	24	1203	regulation of DNA binding	CAT
12501	0.361	0.54045	2	63	24	1203	programmed cell death	NDUFS1|SOD2
50896	0.36437	0.54389	8	341	24	1203	response to stimulus	RNASE3|ACADS|ALDH2|MPO|CAT|HADHA|FH|SOD2
42981	0.37279	0.5465	3	109	24	1203	regulation of apoptosis	MPO|CAT|SOD2
35295	0.37364	0.5465	1	23	24	1203	tube development	SOD2
46034	0.37364	0.5465	1	23	24	1203	ATP metabolic process	NDUFS1
7276	0.37364	0.5465	1	23	24	1203	gamete generation	GSR
8015	0.37364	0.5465	1	23	24	1203	blood circulation	SOD2
3013	0.37364	0.5465	1	23	24	1203	circulatory system process	SOD2
50778	0.37364	0.5465	1	23	24	1203	positive regulation of immune response	FH
10646	0.37581	0.5481	2	65	24	1203	regulation of cell communication	GLUD1|CAT
43067	0.37848	0.55041	3	110	24	1203	regulation of programmed cell death	MPO|CAT|SOD2
10941	0.38416	0.55243	3	111	24	1203	regulation of cell death	MPO|CAT|SOD2
7626	0.38638	0.55243	1	24	24	1203	locomotory behavior	SOD2
48666	0.38638	0.55243	1	24	24	1203	neuron development	SOD2
9967	0.38638	0.55243	1	24	24	1203	positive regulation of signal transduction	CAT
60341	0.38638	0.55243	1	24	24	1203	regulation of cellular localization	GLUD1
2520	0.38638	0.55243	1	24	24	1203	immune system development	SOD2
48523	0.38968	0.55559	5	205	24	1203	negative regulation of cellular process	ACADVL|MPO|CAT|DPT|SOD2
44265	0.39778	0.55776	2	68	24	1203	cellular macromolecule catabolic process	RNASE3|FH
7517	0.39887	0.55776	1	25	24	1203	muscle organ development	NDUFV2
6357	0.39887	0.55776	1	25	24	1203	regulation of transcription from RNA polymerase II promoter	SOD2
19953	0.39887	0.55776	1	25	24	1203	sexual reproduction	GSR
71310	0.39887	0.55776	1	25	24	1203	cellular response to organic substance	ALDH2
45087	0.39887	0.55776	1	25	24	1203	innate immune response	FH
23056	0.39887	0.55776	1	25	24	1203	positive regulation of signaling process	CAT
51704	0.40682	0.56404	3	115	24	1203	multi-organism process	RNASE3|ALDH2|FH
65003	0.40682	0.56404	3	115	24	1203	macromolecular complex assembly	NDUFS7|CAT|SOD2
9205	0.41112	0.56404	1	26	24	1203	purine ribonucleoside triphosphate metabolic process	NDUFS1
9199	0.41112	0.56404	1	26	24	1203	ribonucleoside triphosphate metabolic process	NDUFS1
9144	0.41112	0.56404	1	26	24	1203	purine nucleoside triphosphate metabolic process	NDUFS1
51050	0.41112	0.56404	1	26	24	1203	positive regulation of transport	GLUD1
50890	0.41112	0.56404	1	26	24	1203	cognition	OAT
10033	0.41809	0.57206	3	117	24	1203	response to organic substance	ACADS|ALDH2|FH
46903	0.42312	0.57348	1	27	24	1203	secretion	TMED10
9141	0.42312	0.57348	1	27	24	1203	nucleoside triphosphate metabolic process	NDUFS1
51098	0.42312	0.57348	1	27	24	1203	regulation of binding	CAT
44262	0.42659	0.57348	2	72	24	1203	cellular carbohydrate metabolic process	GPD2|FH
2252	0.4349	0.57348	1	28	24	1203	immune effector process	FH
7568	0.4349	0.57348	1	28	24	1203	aging	SOD2
32504	0.4349	0.57348	1	28	24	1203	multicellular organism reproduction	GSR
30182	0.4349	0.57348	1	28	24	1203	neuron differentiation	SOD2
10324	0.4349	0.57348	1	28	24	1203	membrane invagination	FH
48193	0.4349	0.57348	1	28	24	1203	Golgi vesicle transport	TMED10
35468	0.4349	0.57348	1	28	24	1203	positive regulation of signaling pathway	CAT
48609	0.4349	0.57348	1	28	24	1203	reproductive process in a multicellular organism	GSR
6897	0.4349	0.57348	1	28	24	1203	endocytosis	FH
55066	0.4349	0.57348	1	28	24	1203	di-, tri-valent inorganic cation homeostasis	SOD2
9057	0.44076	0.57971	2	74	24	1203	macromolecule catabolic process	RNASE3|FH
16053	0.44644	0.58416	1	29	24	1203	organic acid biosynthetic process	GLUD1
46394	0.44644	0.58416	1	29	24	1203	carboxylic acid biosynthetic process	GLUD1
42127	0.45476	0.59352	2	76	24	1203	regulation of cell proliferation	DPT|SOD2
9150	0.45776	0.59438	1	30	24	1203	purine ribonucleotide metabolic process	NDUFS1
10647	0.45776	0.59438	1	30	24	1203	positive regulation of cell communication	CAT
2526	0.46885	0.60264	1	31	24	1203	acute inflammatory response	FH
61061	0.46885	0.60264	1	31	24	1203	muscle structure development	NDUFV2
51173	0.46885	0.60264	1	31	24	1203	positive regulation of nitrogen compound metabolic process	SOD2
2684	0.46885	0.60264	1	31	24	1203	positive regulation of immune system process	FH
48519	0.47589	0.61015	5	225	24	1203	negative regulation of biological process	ACADVL|MPO|CAT|DPT|SOD2
30198	0.47973	0.61198	1	32	24	1203	extracellular matrix organization	DPT
48584	0.47973	0.61198	1	32	24	1203	positive regulation of response to stimulus	FH
16265	0.4822	0.61208	2	80	24	1203	death	NDUFS1|SOD2
8219	0.4822	0.61208	2	80	24	1203	cell death	NDUFS1|SOD2
16192	0.48895	0.61784	2	81	24	1203	vesicle-mediated transport	TMED10|FH
6163	0.49039	0.61784	1	33	24	1203	purine nucleotide metabolic process	NDUFS1
55080	0.49039	0.61784	1	33	24	1203	cation homeostasis	SOD2
9259	0.50084	0.62946	1	34	24	1203	ribonucleotide metabolic process	NDUFS1
50776	0.52114	0.65269	1	36	24	1203	regulation of immune response	FH
9611	0.5219	0.65269	2	86	24	1203	response to wounding	FH|SOD2
43062	0.53099	0.66243	1	37	24	1203	extracellular structure organization	DPT
7610	0.54064	0.66955	1	38	24	1203	behavior	SOD2
31327	0.54064	0.66955	1	38	24	1203	negative regulation of cellular biosynthetic process	ACADVL
43623	0.54064	0.66955	1	38	24	1203	cellular protein complex assembly	NDUFS7
9890	0.5501	0.67962	1	39	24	1203	negative regulation of biosynthetic process	ACADVL
45595	0.55938	0.6894	1	40	24	1203	regulation of cell differentiation	SOD2
31328	0.56847	0.69892	1	41	24	1203	positive regulation of cellular biosynthetic process	SOD2
6520	0.58612	0.71888	1	43	24	1203	cellular amino acid metabolic process	GLUD1
9891	0.59468	0.72589	1	44	24	1203	positive regulation of biosynthetic process	SOD2
9966	0.59468	0.72589	1	44	24	1203	regulation of signal transduction	CAT
22607	0.59694	0.72689	3	151	24	1203	cellular component assembly	NDUFS7|CAT|SOD2
48699	0.60308	0.73087	1	45	24	1203	generation of neurons	SOD2
23051	0.60308	0.73087	1	45	24	1203	regulation of signaling process	CAT
2376	0.60696	0.73383	2	100	24	1203	immune system process	FH|SOD2
6355	0.6113	0.73733	1	46	24	1203	regulation of transcription, DNA-dependent	SOD2
31326	0.61582	0.74103	3	155	24	1203	regulation of cellular biosynthetic process	ACADVL|CAT|SOD2
3	0.61937	0.74178	1	47	24	1203	reproduction	GSR
22414	0.61937	0.74178	1	47	24	1203	reproductive process	GSR
9889	0.63417	0.75773	3	159	24	1203	regulation of biosynthetic process	ACADVL|CAT|SOD2
22008	0.6426	0.76422	1	50	24	1203	neurogenesis	SOD2
90066	0.6426	0.76422	1	50	24	1203	regulation of anatomical structure size	SOD2
44106	0.65004	0.77126	1	51	24	1203	cellular amine metabolic process	GLUD1
44085	0.65632	0.7769	3	164	24	1203	cellular component biogenesis	NDUFS7|CAT|SOD2
45449	0.6609	0.77976	2	110	24	1203	regulation of transcription	CAT|SOD2
48731	0.6618	0.77976	4	219	24	1203	system development	SDHA|NDUFV2|ALDH2|SOD2
6954	0.67148	0.78934	1	54	24	1203	inflammatory response	FH
51049	0.67834	0.79557	1	55	24	1203	regulation of transport	GLUD1
2682	0.68507	0.79831	1	56	24	1203	regulation of immune system process	FH
48468	0.68507	0.79831	1	56	24	1203	cell development	SOD2
34641	0.6869	0.79831	5	279	24	1203	cellular nitrogen compound metabolic process	GPD2|DLST|RNASE3|GLUD1|NDUFS1
48518	0.68813	0.79831	4	226	24	1203	positive regulation of biological process	GLUD1|CAT|FH|SOD2
16044	0.69166	0.79831	1	57	24	1203	cellular membrane organization	FH
61024	0.69166	0.79831	1	57	24	1203	membrane organization	FH
16043	0.69166	0.79831	6	333	24	1203	cellular component organization	NDUFS7|MPO|CAT|FH|DPT|SOD2
35466	0.69812	0.80212	1	58	24	1203	regulation of signaling pathway	CAT
44271	0.69812	0.80212	1	58	24	1203	cellular nitrogen compound biosynthetic process	GLUD1
65009	0.69993	0.8024	2	118	24	1203	regulation of molecular function	CAT|SOD2
51252	0.70444	0.80576	1	59	24	1203	regulation of RNA metabolic process	SOD2
48513	0.71743	0.81878	3	179	24	1203	organ development	NDUFV2|ALDH2|SOD2
6139	0.72345	0.82379	4	236	24	1203	nucleobase, nucleoside, nucleotide and nucleic acid metabolic process	GPD2|DLST|RNASE3|NDUFS1
34622	0.72851	0.82586	1	63	24	1203	cellular macromolecular complex assembly	NDUFS7
44092	0.72851	0.82586	1	63	24	1203	negative regulation of molecular function	CAT
46483	0.73422	0.83049	1	64	24	1203	heterocycle metabolic process	NDUFS1
9308	0.73982	0.83312	1	65	24	1203	amine metabolic process	GLUD1
6955	0.73982	0.83312	1	65	24	1203	immune response	FH
6807	0.74177	0.83337	5	296	24	1203	nitrogen compound metabolic process	GPD2|DLST|RNASE3|GLUD1|NDUFS1
48856	0.74332	0.83337	4	242	24	1203	anatomical structure development	SDHA|NDUFV2|ALDH2|SOD2
34621	0.74531	0.83376	1	66	24	1203	cellular macromolecular complex subunit organization	NDUFS7
48583	0.75595	0.84382	1	68	24	1203	regulation of response to stimulus	FH
7275	0.75912	0.8455	4	247	24	1203	multicellular organismal development	SDHA|NDUFV2|ALDH2|SOD2
50793	0.77597	0.86238	1	72	24	1203	regulation of developmental process	SOD2
19219	0.77863	0.86345	2	137	24	1203	regulation of nucleobase, nucleoside, nucleotide and nucleic acid metabolic process	CAT|SOD2
44419	0.78995	0.87409	1	75	24	1203	interspecies interaction between organisms	FH
32879	0.79442	0.87644	1	76	24	1203	regulation of localization	GLUD1
48522	0.79552	0.87644	3	202	24	1203	positive regulation of cellular process	GLUD1|CAT|SOD2
10556	0.79966	0.87911	2	143	24	1203	regulation of macromolecule biosynthetic process	CAT|SOD2
51171	0.803	0.88088	2	144	24	1203	regulation of nitrogen compound metabolic process	CAT|SOD2
9888	0.80728	0.88178	1	79	24	1203	tissue development	NDUFV2
44283	0.80728	0.88178	1	79	24	1203	small molecule biosynthetic process	GLUD1
32502	0.82792	0.89968	4	272	24	1203	developmental process	SDHA|NDUFV2|ALDH2|SOD2
33036	0.82807	0.89968	2	152	24	1203	macromolecule localization	TMED10|FH
22610	0.83074	0.89968	1	85	24	1203	biological adhesion	DPT
7155	0.83074	0.89968	1	85	24	1203	cell adhesion	DPT
10468	0.83956	0.90729	2	156	24	1203	regulation of gene expression	CAT|SOD2
6464	0.84818	0.91273	1	90	24	1203	protein modification process	FH
31324	0.84818	0.91273	1	90	24	1203	negative regulation of cellular metabolic process	ACADVL
44093	0.85145	0.91432	1	91	24	1203	positive regulation of molecular function	CAT
43412	0.8578	0.91762	1	93	24	1203	macromolecule modification	FH
80090	0.85813	0.91762	3	226	24	1203	regulation of primary metabolic process	ACADVL|CAT|SOD2
31325	0.86388	0.9208	1	95	24	1203	positive regulation of cellular metabolic process	SOD2
44249	0.86472	0.9208	3	229	24	1203	cellular biosynthetic process	GLUD1|FH|SOD2
65007	0.87096	0.92526	9	563	24	1203	biological regulation	ACADVL|GSR|GLUD1|MPO|CAT|NDUFS1|FH|DPT|SOD2
9893	0.87254	0.92526	1	98	24	1203	positive regulation of metabolic process	SOD2
9892	0.88068	0.93194	1	101	24	1203	negative regulation of metabolic process	ACADVL
6508	0.88328	0.93275	1	102	24	1203	proteolysis	UQCRC2
50790	0.88831	0.93613	1	104	24	1203	regulation of catalytic activity	SOD2
9058	0.89405	0.94013	3	244	24	1203	biosynthetic process	GLUD1|FH|SOD2
31323	0.8958	0.94013	3	245	24	1203	regulation of cellular metabolic process	ACADVL|CAT|SOD2
50789	0.9005	0.94133	8	530	24	1203	regulation of biological process	ACADVL|GSR|GLUD1|MPO|CAT|FH|DPT|SOD2
6996	0.90303	0.94133	2	184	24	1203	organelle organization	NDUFS7|SOD2
46907	0.90435	0.94133	1	111	24	1203	intracellular transport	TMED10
9653	0.90435	0.94133	1	111	24	1203	anatomical structure morphogenesis	SOD2
50794	0.90739	0.94257	7	482	24	1203	regulation of cellular process	ACADVL|GSR|GLUD1|MPO|CAT|DPT|SOD2
15031	0.91249	0.94595	1	115	24	1203	protein transport	TMED10
45184	0.91631	0.94797	1	117	24	1203	establishment of protein localization	TMED10
19222	0.92066	0.9496	3	261	24	1203	regulation of metabolic process	ACADVL|CAT|SOD2
16070	0.92174	0.9496	1	120	24	1203	RNA metabolic process	RNASE3
51649	0.92348	0.9496	1	121	24	1203	establishment of localization in cell	TMED10
8104	0.93161	0.95603	1	126	24	1203	protein localization	TMED10
30154	0.93609	0.95869	1	129	24	1203	cell differentiation	SOD2
48869	0.94293	0.96182	1	134	24	1203	cellular developmental process	SOD2
51641	0.94293	0.96182	1	134	24	1203	cellular localization	TMED10
34645	0.94789	0.96495	1	138	24	1203	cellular macromolecule biosynthetic process	FH
60255	0.95346	0.96788	2	222	24	1203	regulation of macromolecule metabolic process	CAT|SOD2
9059	0.95457	0.96788	1	144	24	1203	macromolecule biosynthetic process	FH
90304	0.97139	0.98298	1	164	24	1203	nucleic acid metabolic process	RNASE3
19538	0.97844	0.98815	3	330	24	1203	protein metabolic process	UQCRC2|CAT|FH
10467	0.98661	0.99443	1	196	24	1203	gene expression	FH
44260	0.99488	0.99882	3	396	24	1203	cellular macromolecule metabolic process	RNASE3|CAT|FH
43170	0.99489	0.99882	4	462	24	1203	macromolecule metabolic process	UQCRC2|RNASE3|CAT|FH
44267	0.99785	0.99981	1	269	24	1203	cellular protein metabolic process	FH
UPLOADED GENE SYMBOLS
GPD2
UQCRC2
DLST
NDUFB10
RNASE3
ACADS
GLUD1
HADHA
HADHB
SOD2
NDUFS7
ACADVL
SDHA
SDHB
GSR
NDUFV2
ALDH2
MPO
TMED10
CAT
OAT
NDUFS1
DPT
FH
