# Supplementary material for: Colorectal cancer derived organotypic spheroids maintain essential tissue characteristics but adapt their metabolism in culture
Source: Proteome Sci. 2014 Jul 11;12:39. doi: 10.1186/1477-5956-12-39 (PMC4114130; doi:10.1186/1477-5956-12-39)
Supplement: Additional file 7: Table S4 — Comparison of parental CRC tissue (CRC) vs derived spheroids (SPH) (paired samples) - Proteins exhibiting Fold Change > 1.5-fold in at least 2 out of 3 CRC/SPH pairs. [file 1477-5956-12-39-S7.xls]

## Sheet: Supplementary Table 4
Additional file 7: Table S4 - Comparison of parental CRC tissue (CRC) vs derived spheroids (SPH) (paired samples) - Proteins exhibiting Fold Change > 1.5-fold in at least 2 out of 3 CRC/SPH pairs
Gene Symbol	Official Gene Symbol (HGNC 19Jun2012)	Protein Name	IPI Accession	UniProt Accession	Raw Spectral Counts						Normalized Spectral Counts						Overall Fold Change	p value
					CRC1	CRC2	CRC3	SPH1	SPH2	SPH3	CRC1	CRC2	CRC3	SPH1	SPH2	SPH3
HPX	HPX	Hemopexin	IPI00022488	P02790	0	0	0	10	7	13	0	0	0	9.26832	7.51101	12.7434	unique (SPH)	5.49413e-08
CFB	CFB	Complement factor B	IPI00019591	Q53F89	0	0	0	4	3	14	0	0	0	3.70733	3.219	13.7237	unique (SPH)	5.16912e-06
SNRPD2	SNRPD2	Small nuclear ribonucleoprotein D2 polypeptide 16.5kDa	IPI00017963	P62316	0	0	0	3	2	5	0	0	0	2.78049	2.146	4.90131	unique (SPH)	0.00168791
A1BG	A1BG	Alpha-1-B glycoprotein	IPI00022895	P04217	0	0	0	3	2	5	0	0	0	2.78049	2.146	4.90131	unique (SPH)	0.00168791
AIMP1	AIMP1	Aminoacyl tRNA synthetase complex-interacting multifunctional protein 1	IPI00006252	Q12904	0	0	0	5	3	2	0	0	0	4.63416	3.219	1.96052	unique (SPH)	0.00173268
PDLIM3	PDLIM3	PDZ and LIM domain 3	IPI00004471	Q53GG5	0	0	0	3	2	2	0	0	0	2.78049	2.146	1.96052	unique (SPH)	0.00876264
C4A	C4A	Complement component 4A (Rodgers blood group)	IPI00032258	P0C0L4	0	0	0	7	1	16	0	0	0	6.48782	1.073	15.6842	unique (SPH)	9.96262e-07
EPB41L2	EPB41L2	Erythrocyte membrane protein band 4.1-like 2	IPI00015973	O43491	0	0	0	8	1	12	0	0	0	7.41465	1.073	11.7631	unique (SPH)	4.71065e-06
TTR	TTR	Transthyretin	IPI00022432	P02766	0	0	0	2	1	10	0	0	0	1.85366	1.073	9.80262	unique (SPH)	0.000326386
PARP1	PARP1	Poly (ADP-ribose) polymerase 1	IPI00449049	P09874	0	0	0	7	1	3	0	0	0	6.48782	1.073	2.94079	unique (SPH)	0.000926807
CBX5	CBX5	Chromobox homolog 5	IPI00024662	P45973	0	0	0	2	1	3	0	0	0	1.85366	1.073	2.94079	unique (SPH)	0.0148669
ITIH4	ITIH4	Inter-alpha-trypsin inhibitor heavy chain family, member 4	IPI00218192	Q14624	0	0	0	2	1	3	0	0	0	1.85366	1.073	2.94079	unique (SPH)	0.0148669
MGST3	MGST3	Microsomal glutathione S-transferase 3	IPI00024266	O14880	0	0	0	2	1	2	0	0	0	1.85366	1.073	1.96052	unique (SPH)	0.0263131
PYCARD	PYCARD	PYD and CARD domain containing	IPI00001699	Q9ULZ3	0	0	0	2	1	2	0	0	0	1.85366	1.073	1.96052	unique (SPH)	0.0263131
ITIH2	ITIH2	Inter-alpha-trypsin inhibitor heavy chain 2	IPI00305461	P19823	0	0	0	2	2	1	0	0	0	1.85366	2.146	0.980262	unique (SPH)	0.0273756
CSRP2	CSRP2	Cysteine and glycine-rich protein 2	IPI00002824	Q16527	0	0	0	1	3	3	0	0	0	0.926832	3.219	2.94079	unique (SPH)	0.00920696
C4B	C4B	Complement component 4B (Chido blood group)	IPI00418163	Q6U2F8	0	0	0	1	1	4	0	0	0	0.926832	1.073	3.92105	unique (SPH)	0.0149517
RAP1A	RAP1A	RAP1A, member of RAS oncogene family	IPI00019345	P62834	0	0	0	1	3	2	0	0	0	0.926832	3.219	1.96052	unique (SPH)	0.0161581
FBN1	FBN1	Fibrillin 1	IPI00328113	P35555	0	0	0	7	0	14	0	0	0	6.48782	0	13.7237	unique (SPH)	4.56464e-06
CFH	CFH	Complement factor H	IPI00029739	P08603	0	0	0	3	0	16	0	0	0	2.78049	0	15.6842	unique (SPH)	1.32206e-05
HP	HP	Haptoglobin	IPI00641737	P00738	0	0	0	0	5	8	0	0	0	0	5.36501	7.84209	unique (SPH)	0.000382062
AP2B1	AP2B1	Adaptor-related protein complex 2, beta 1 subunit	IPI00220991	P63010	0	0	0	5	0	3	0	0	0	4.63416	0	2.94079	unique (SPH)	0.00461126
PALLD	PALLD	Palladin, cytoskeletal associated protein	IPI00292009	Q8WX93	0	0	0	5	0	2	0	0	0	4.63416	0	1.96052	unique (SPH)	0.00801973
HNRNPUL1	HNRNPUL1	Heterogeneous nuclear ribonucleoprotein U-like 1	IPI00013070	Q9BUJ2	0	0	0	4	0	3	0	0	0	3.70733	0	2.94079	unique (SPH)	0.00806655
AGT	AGT	Angiotensinogen (serpin peptidase inhibitor, clade A, member 8)	IPI00032220	P01019	0	0	0	3	0	4	0	0	0	2.78049	0	3.92105	unique (SPH)	0.00811287
CFHR1	CFHR1	Complement factor H-related 1	IPI00011264	Q03591	0	0	0	2	0	5	0	0	0	1.85366	0	4.90131	unique (SPH)	0.00815867
APOA4	APOA4	Apolipoprotein A-IV	IPI00304273	P06727	0	0	0	1	0	6	0	0	0	0.926832	0	5.88157	unique (SPH)	0.00820396
VCAN	VCAN	Versican	IPI00009802	P13611	0	0	0	0	6	1	0	0	0	0	6.43801	0.980262	unique (SPH)	0.0103675
LPP	LPP	LIM domain containing preferred translocation partner in lipoma	IPI00023704	Q93052	0	0	0	5	1	0	0	0	0	4.63416	1.073	0	unique (SPH)	0.0146069
LCN15	LCN15	Lipocalin 15	IPI00399139	Q6UWW0	0	0	0	0	2	4	0	0	0	0	2.146	3.92105	unique (SPH)	0.0156328
PREP	PREP	Prolyl endopeptidase	IPI00008164	P48147	0	0	0	4	0	1	0	0	0	3.70733	0	0.980262	unique (SPH)	0.0249838
SAMHD1	SAMHD1	SAM domain and HD domain 1	IPI00294739	Q9Y3Z3	0	0	0	4	0	1	0	0	0	3.70733	0	0.980262	unique (SPH)	0.0249838
SF3B1	SF3B1	Splicing factor 3b, subunit 1, 155kDa	IPI00026089	O75533	0	0	0	3	0	2	0	0	0	2.78049	0	1.96052	unique (SPH)	0.0251347
PALLD	PALLD	Palladin, cytoskeletal associated protein	IPI00383645	Q7L8P5	0	0	0	3	0	2	0	0	0	2.78049	0	1.96052	unique (SPH)	0.0251347
CLEC3B	CLEC3B	C-type lectin domain family 3, member B	IPI00009028	P05452	0	0	0	0	2	3	0	0	0	0	2.146	2.94079	unique (SPH)	0.0276956
GTF2I	GTF2I	General transcription factor IIi	IPI00054042	P78347	0	0	0	3	0	1	0	0	0	2.78049	0	0.980262	unique (SPH)	0.0450222
SLC25A13	SLC25A13	Solute carrier family 25 (aspartate/glutamate carrier), member 13	IPI00007084	Q9UJS0	0	0	0	3	0	1	0	0	0	2.78049	0	0.980262	unique (SPH)	0.0450222
CUL4B	CUL4B	Cullin 4B	IPI00179057	Q13620	0	0	0	3	0	1	0	0	0	2.78049	0	0.980262	unique (SPH)	0.0450222
ANP32B	ANP32B	Acidic (leucine-rich) nuclear phosphoprotein 32 family, member B	IPI00007423	Q92688	0	0	0	3	0	1	0	0	0	2.78049	0	0.980262	unique (SPH)	0.0450222
GSTO1	GSTO1	Glutathione S-transferase omega 1	IPI00019755	P78417	0	0	0	2	0	2	0	0	0	1.85366	0	1.96052	unique (SPH)	0.0452993
CORO7	CORO7	Coronin 7	IPI00027996	P57737	0	0	0	2	0	2	0	0	0	1.85366	0	1.96052	unique (SPH)	0.0452993
SSRP1	SSRP1	Structure specific recognition protein 1	IPI00005154	Q08945	0	0	0	3	1	0	0	0	0	2.78049	1.073	0	unique (SPH)	0.0469016
EMD	EMD	Emerin	IPI00032003	P50402	0	0	0	2	2	0	0	0	0	1.85366	2.146	0	unique (SPH)	0.0491438
C1orf128	PITHD1	PITH (C-terminal proteasome-interacting domain of thioredoxin-like) domain containing 1	IPI00015351	Q9GZP4	0	0	0	1	3	0	0	0	0	0.926832	3.219	0	unique (SPH)	0.051471
MCM3	MCM3	Minichromosome maintenance complex component 3	IPI00013214	B4DWW4	0	0	0	2	0	1	0	0	0	1.85366	0	0.980262	unique (SPH)	0.0827172
MCM7	MCM7	Minichromosome maintenance complex component 7	IPI00299904	P33993	0	0	0	2	0	1	0	0	0	1.85366	0	0.980262	unique (SPH)	0.0827172
PTPRC	PTPRC	Protein tyrosine phosphatase, receptor type, C	IPI00155168	B1ALS3	0	0	0	2	0	1	0	0	0	1.85366	0	0.980262	unique (SPH)	0.0827172
INA	INA	Internexin neuronal intermediate filament protein, alpha	IPI00001453	Q16352	0	0	0	2	0	1	0	0	0	1.85366	0	0.980262	unique (SPH)	0.0827172
PDCD4	PDCD4	Programmed cell death 4 (neoplastic transformation inhibitor)	IPI00240675	B5ME91	0	0	0	2	0	1	0	0	0	1.85366	0	0.980262	unique (SPH)	0.0827172
CASP6	CASP6	Caspase 6, apoptosis-related cysteine peptidase	IPI00023876	P55212	0	0	0	2	0	1	0	0	0	1.85366	0	0.980262	unique (SPH)	0.0827172
MCM7	MCM7	Minichromosome maintenance complex component 7	IPI00219740	n.a.	0	0	0	2	0	1	0	0	0	1.85366	0	0.980262	unique (SPH)	0.0827172
MTX1	MTX1	Metaxin 1	IPI00013678	Q13505	0	0	0	2	0	1	0	0	0	1.85366	0	0.980262	unique (SPH)	0.0827172
ARPC1B	ARPC1B	Actin related protein 2/3 complex, subunit 1B, 41kDa	IPI00005160	O15143	0	0	0	2	0	1	0	0	0	1.85366	0	0.980262	unique (SPH)	0.0827172
LTBP2	LTBP2	Latent transforming growth factor beta binding protein 2	IPI00292150	Q14767	0	0	0	1	0	2	0	0	0	0.926832	0	1.96052	unique (SPH)	0.0832425
IGFALS	IGFALS	Insulin-like growth factor binding protein, acid labile subunit	IPI00020996	P35858	0	0	0	1	0	2	0	0	0	0.926832	0	1.96052	unique (SPH)	0.0832425
IGHD	IGHD	Immunoglobulin heavy constant delta	IPI00163446	P01880	0	0	0	1	0	2	0	0	0	0.926832	0	1.96052	unique (SPH)	0.0832425
H3F3A	H3F3A	H3 histone, family 3A	IPI00219038	P84243	0	0	0	1	0	2	0	0	0	0.926832	0	1.96052	unique (SPH)	0.0832425
ALCAM	ALCAM	Activated leukocyte cell adhesion molecule	IPI00015102	Q13740	0	0	0	1	0	2	0	0	0	0.926832	0	1.96052	unique (SPH)	0.0832425
IPO4	IPO4	Importin 4	IPI00156374	Q8TEX9	0	0	0	1	0	2	0	0	0	0.926832	0	1.96052	unique (SPH)	0.0832425
ITIH1	ITIH1	Inter-alpha-trypsin inhibitor heavy chain 1	IPI00292530	P19827	0	0	0	2	1	0	0	0	0	1.85366	1.073	0	unique (SPH)	0.0863081
CISD2	CISD2	CDGSH iron sulfur domain 2	IPI00166865	Q8N5K1	0	0	0	0	2	1	0	0	0	0	2.146	0.980262	unique (SPH)	0.0911536
CP	CP	Ceruloplasmin (ferroxidase)	IPI00017601	P00450	0	1	0	15	0	60	0	1.1551	0	13.9025	0	58.8157	75.1422	2.10777e-17
C3	C3	Complement component 3	IPI00164623	P01024	0	2	0	26	39	46	0	2.31019	0	24.0976	41.8471	45.092	54.2572	4.31421e-24
AARS	AARS	Alanyl-tRNA synthetase	IPI00027442	P49588	0	0	1	17	0	7	0	0	0.983509	15.7561	0	6.86183	24.1132	4.01912e-06
IGKV4-1	IGKV4-1	Immunoglobulin kappa variable 4-1	IPI00026197	P06312	1	0	0	4	4	13	0.920422	0	0	3.70733	4.29201	12.7434	20.7355	2.30585e-05
RPL4	RPL4	Ribosomal protein L4	IPI00003918	P36578	0	1	0	10	1	9	0	1.1551	0	9.26832	1.073	8.82236	19.9156	3.54447e-05
IGHG2	IGHG2	Immunoglobulin heavy constant gamma 2 (G2m marker)	IPI00399007	Q6N093	0	2	0	6	9	22	0	2.31019	0	5.56099	9.65701	21.5658	18.1371	3.02442e-08
IGHM	IGHM	Immunoglobulin heavy constant mu	IPI00168728	Q8NF17	0	7	0	33	23	71	0	8.08567	0	30.5854	24.679	69.5986	17.9252	8.35648e-25
SERPINF1	SERPINF1	Serpin peptidase inhibitor, clade F (alpha-2 antiplasmin, pigment epithelium derived factor), member 1	IPI00006114	P36955	0	1	0	1	7	6	0	1.1551	0	0.926832	7.51101	5.88157	13.4649	0.00103646
SET	SET	SET nuclear oncogene	IPI00072377	Q01105	1	0	0	3	5	4	0.920422	0	0	2.78049	5.36501	3.92105	11.6908	0.0026752
TF	TF	Transferrin	IPI00022463	P02787	3	13	6	53	40	150	2.76127	15.0162	5.90105	49.1221	42.9201	147.039	10.9681	1.87719e-41
PAICS	PAICS	Phosphoribosylaminoimidazole carboxylase, phosphoribosylaminoimidazole succinocarboxamide synthetase	IPI00217223	P22234	0	0	1	1	1	9	0	0	0.983509	0.926832	1.073	8.82236	10.9135	0.00406636
DPYSL3	DPYSL3	Dihydropyrimidinase-like 3	IPI00029111	Q8IXW6	0	4	0	11	25	8	0	4.62038	0	10.1951	26.825	7.84209	10.551	1.82442e-08
RPL10A	RPL10A	Ribosomal protein L10a	IPI00412579	P62906	0	0	1	4	1	5	0	0	0.983509	3.70733	1.073	4.90131	9.9438	0.00684946
HP	HP	Haptoglobin	IPI00431645	Q6PEJ8	0	5	0	6	23	22	0	5.77548	0	5.56099	24.679	21.5658	9.8452	1.83044e-09
NANS	NANS	N-acetylneuraminic acid synthase	IPI00147874	Q9NR45	0	1	1	6	9	3	0	1.1551	0.983509	5.56099	9.65701	2.94079	8.69574	0.000464875
HIST1H2APS4	HIST1H2APS4	Histone cluster 1, H2a, pseudogene 4	IPI00014165	Q92646	0	3	0	12	6	7	0	3.46529	0	11.122	6.43801	6.86183	8.16454	4.09064e-05
CLCA1	CLCA1	Chloride channel accessory 1	IPI00014625	A8K7I4	1	0	0	3	0	5	0.920422	0	0	2.78049	0	4.90131	8.01183	0.0195234
GC	GC	Group-specific component (vitamin D binding protein)	IPI00555812	P02774	0	1	0	3	0	5	0	1.1551	0	2.78049	0	4.90131	7.94168	0.0202282
SERPINA3	SERPINA3	Serpin peptidase inhibitor, clade A (alpha-1 antiproteinase, antitrypsin), member 3	IPI00550991	P01011	0	5	0	7	18	16	0	5.77548	0	6.48782	19.314	15.6842	7.91603	2.14342e-07
NUDT5	NUDT5	Nudix (nucleoside diphosphate linked moiety X)-type motif 5	IPI00296913	Q9UKK9	0	0	1	3	2	3	0	0	0.983509	2.78049	2.146	2.94079	7.88074	0.0208606
RAC1	RAC1	Ras-related C3 botulinum toxin substrate 1 (rho family, small GTP binding protein Rac1)	IPI00010271	P63000	0	0	2	2	4	10	0	0	1.96702	1.85366	4.29201	9.80262	7.86566	0.00110194
SH3BGRL	SH3BGRL	SH3 domain binding glutamic acid-rich protein like	IPI00025318	O75368	0	1	0	4	2	2	0	1.1551	0	3.70733	2.146	1.96052	7.8293	0.0214115
CPSF6	CPSF6	Cleavage and polyadenylation specific factor 6, 68kDa	IPI00012998	Q16630	0	0	1	1	4	3	0	0	0.983509	0.926832	4.29201	2.94079	7.74199	0.0223722
KIF5B	KIF5B	Kinesin family member 5B	IPI00012837	P33176	0	0	2	10	0	5	0	0	1.96702	9.26832	0	4.90131	7.52407	0.00158266
HRG	HRG	Histidine-rich glycoprotein	IPI00022371	P04196	2	0	0	6	0	9	1.84084	0	0	5.56099	0	8.82236	7.51494	0.00159627
CNN3	CNN3	Calponin 3, acidic	IPI00216682	Q15417	1	1	0	5	4	6	0.920422	1.1551	0	4.63416	4.29201	5.88157	7.35408	0.00185907
VPS35	VPS35	Vacuolar protein sorting 35 homolog (S. cerevisiae)	IPI00018931	Q96QK1	0	0	1	5	0	2	0	0	0.983509	4.63416	0	1.96052	7.02308	0.0335158
IGHA1	IGHA1	Immunoglobulin heavy constant alpha 1	IPI00166866	n.a.	1	0	0	2	0	5	0.920422	0	0	1.85366	0	4.90131	7.00515	0.0338186
CRIP2	CRIP2	Cysteine-rich protein 2	IPI00006034	P52943	0	1	0	2	0	5	0	1.1551	0	1.85366	0	4.90131	6.93617	0.0350197
HNRNPUL2	HNRNPUL2	Heterogeneous nuclear ribonucleoprotein U-like 2	IPI00456887	Q1KMD3	1	1	0	6	2	6	0.920422	1.1551	0	5.56099	2.146	5.88157	6.92065	0.00291419
HNRNPA0	HNRNPA0	Heterogeneous nuclear ribonucleoprotein A0	IPI00011913	Q13151	1	0	1	7	4	3	0.920422	0	0.983509	6.48782	4.29201	2.94079	6.89533	0.00298515
IGL@	IGL@	Immunoglobulin lambda locus	IPI00154742	P0CG05	5	2	5	28	16	39	4.60211	2.31019	4.91754	25.9513	17.168	38.2302	6.84358	4.9433e-13
THY1	THY1	Thy-1 cell surface antigen	IPI00022892	P04216	2	0	0	4	6	3	1.84084	0	0	3.70733	6.43801	2.94079	6.32947	0.0052996
GMDS	GMDS	GDP-mannose 4,6-dehydratase	IPI00030207	O60547	0	0	1	4	0	2	0	0	0.983509	3.70733	0	1.96052	6.01613	0.058318
SFRS13A	SRSF10	Serine/arginine-rich splicing factor 10	IPI00009071	O75494	0	0	1	3	0	3	0	0	0.983509	2.78049	0	2.94079	6.00735	0.0585758
RPIA	RPIA	Ribose 5-phosphate isomerase A	IPI00026513	P49247	0	0	1	4	1	1	0	0	0.983509	3.70733	1.073	0.980262	5.95725	0.0600867
PRPS2	PRPS2	Phosphoribosyl pyrophosphate synthetase 2	IPI00219617	P11908	0	0	1	2	1	3	0	0	0.983509	1.85366	1.073	2.94079	5.93973	0.0606162
A2M	A2M	Alpha-2-macroglobulin	IPI00478003	P01023	0	3	0	8	2	8	0	3.46529	0	7.41465	2.146	7.84209	5.90808	0.00120709
DDX17	DDX17	DEAD (Asp-Glu-Ala-Asp) box helicase 17	IPI00023785	n.a.	1	1	1	9	5	4	0.920422	1.1551	0.983509	8.34148	5.36501	3.92105	5.89455	0.00122977
PCNA	PCNA	Proliferating cell nuclear antigen	IPI00021700	P12004	2	0	0	6	5	1	1.84084	0	0	5.56099	5.36501	0.980262	5.87074	0.00850589
SNX1	SNX1	Sorting nexin 1	IPI00183274	A6NKH4	1	0	0	3	3	0	0.920422	0	0	2.78049	3.219	0	5.84059	0.0637482
KCTD12	KCTD12	Potassium channel tetramerisation domain containing 12	IPI00060715	Q96CX2	0	2	0	6	4	2	0	2.31019	0	5.56099	4.29201	1.96052	5.83254	0.00881277
GPX4	GPX4	Glutathione peroxidase 4	IPI00304814	P36969	0	1	0	0	3	3	0	1.1551	0	0	3.219	2.94079	5.74766	0.066793
SERPINA1	SERPINA1	Serpin peptidase inhibitor, clade A (alpha-1 antiproteinase, antitrypsin), member 1	IPI00305457	C5J0G2	3	8	0	10	31	23	2.76127	9.24076	0	9.26832	33.263	22.546	5.61306	2.50935e-09
FBP1	FBP1	Fructose-1,6-bisphosphatase 1	IPI00073772	P09467	0	1	1	8	0	3	0	1.1551	0.983509	7.41465	0	2.94079	5.48901	0.0126955
PHPT1	PHPT1	Phosphohistidine phosphatase 1	IPI00299977	Q9NRX4	0	0	2	5	1	5	0	0	1.96702	4.63416	1.073	4.90131	5.4759	0.0128494
CALD1	CALD1	Caldesmon 1	IPI00014516	Q05682	6	3	1	39	8	7	5.52253	3.46529	0.983509	36.1464	8.58401	6.86183	5.3674	4.46071e-08
MTHFD1	MTHFD1	Methylenetetrahydrofolate dehydrogenase (NADP+ dependent) 1, methenyltetrahydrofolate cyclohydrolase, formyltetrahydrofolate synthetase	IPI00218342	P11586	0	0	3	7	5	4	0	0	2.95053	6.48782	5.36501	3.92105	5.24137	0.0032407
TLN2	TLN2	Talin 2	IPI00219299	Q9Y4G6	1	1	2	11	4	6	0.920422	1.1551	1.96702	10.1951	4.29201	5.88157	5.18887	0.000751996
ALB	ALB	Albumin	IPI00216773	Q8IUK7	3	9	3	27	19	31	2.76127	10.3959	2.95053	25.0245	20.387	30.3881	5.03516	1.92994e-10
SRPRB	SRPRB	Signal recognition particle receptor, B subunit	IPI00295098	Q9Y5M8	1	0	0	4	0	1	0.920422	0	0	3.70733	0	0.980262	5.02695	0.101105
PPT1	PPT1	Palmitoyl-protein thioesterase 1	IPI00002412	P50897	1	0	0	2	0	3	0.920422	0	0	1.85366	0	2.94079	5.00949	0.101988
UBE2I	UBE2I	Ubiquitin-conjugating enzyme E2I	IPI00032957	P63279	0	0	1	3	0	2	0	0	0.983509	2.78049	0	1.96052	5.00949	0.101988
ADH1A	ADH1A	Alcohol dehydrogenase 1A (class I), alpha polypeptide	IPI00218896	P07327	0	0	1	3	0	2	0	0	0.983509	2.78049	0	1.96052	5.00949	0.101988
SRP14	SRP14	Signal recognition particle 14kDa (homologous Alu RNA binding protein)	IPI00293434	P37108	0	0	1	2	0	3	0	0	0.983509	1.85366	0	2.94079	5.00104	0.102425
MTAP	MTAP	Methylthioadenosine phosphorylase	IPI00011876	Q6FHP1	1	0	1	5	1	4	0.920422	0	0.983509	4.63416	1.073	3.92105	4.9815	0.0212945
COTL1	COTL1	Coactosin-like 1 (Dictyostelium)	IPI00017704	Q14019	0	0	2	3	1	6	0	0	1.96702	2.78049	1.073	5.88157	4.969	0.0215426
LRRC59	LRRC59	Leucine rich repeat containing 59	IPI00396321	Q96AG4	1	0	1	7	2	1	0.920422	0	0.983509	6.48782	2.146	0.980262	4.9617	0.0216938
GLOD4	GLOD4	Glyoxalase domain containing 4	IPI00007102	A8K8F0	1	0	1	5	3	2	0.920422	0	0.983509	4.63416	3.219	1.96052	4.92431	0.0224521
CBX3	CBX3	Chromobox homolog 3	IPI00297579	Q13185	1	0	3	5	6	9	0.920422	0	2.95053	4.63416	6.43801	8.82236	4.91284	0.00127225
RPL21	RPL21	Ribosomal protein L21	IPI00247583	P46778	0	1	1	3	2	5	0	1.1551	0.983509	2.78049	2.146	4.90131	4.91158	0.0227149
TRA2B	TRA2B	Transformer 2 beta homolog (Drosophila)	IPI00301503	P62995	0	0	1	3	2	0	0	0	0.983509	2.78049	2.146	0	4.8953	0.108077
LRRC57	LRRC57	Leucine rich repeat containing 57	IPI00470576	Q8N9N7	0	1	0	2	1	2	0	1.1551	0	1.85366	1.073	1.96052	4.88673	0.108539
DUT	DUT	Deoxyuridine triphosphatase	IPI00013679	P33316	0	0	1	0	2	3	0	0	0.983509	0	2.146	2.94079	4.87015	0.109454
TPP1	TPP1	Tripeptidyl peptidase I	IPI00298237	D3DQU2	1	1	0	3	4	3	0.920422	1.1551	0	2.78049	4.29201	2.94079	4.85899	0.0238462
CRYZ	CRYZ	Crystallin, zeta (quinone reductase)	IPI00000792	Q08257	1	0	0	2	3	0	0.920422	0	0	1.85366	3.219	0	4.83881	0.11122
EIF3I	EIF3I	Eukaryotic translation initiation factor 3, subunit I	IPI00012795	Q13347	0	1	0	1	2	2	0	1.1551	0	0.926832	2.146	1.96052	4.82174	0.112168
ARPC2	ARPC2	Actin related protein 2/3 complex, subunit 2, 34kDa	IPI00005161	O15144	0	0	1	0	3	2	0	0	0.983509	0	3.219	1.96052	4.81348	0.112636
APOA1	APOA1	Apolipoprotein A-I	IPI00021841	P02647	6	8	6	36	14	47	5.52253	9.24076	5.90105	33.3659	15.022	46.0723	4.80034	1.7103e-12
IGKV3-20	IGKV3-20	Immunoglobulin kappa variable 3-20	IPI00030205	P18135	1	3	1	8	5	10	0.920422	3.46529	0.983509	7.41465	5.36501	9.80262	4.51189	0.000808963
USP5	USP5	Ubiquitin specific peptidase 5 (isopeptidase T)	IPI00024664	P45974	0	0	2	4	0	5	0	0	1.96702	3.70733	0	4.90131	4.50286	0.0347296
NIT2	NIT2	Nitrilase family, member 2	IPI00549467	Q9NQR4	1	0	1	6	1	2	0.920422	0	0.983509	5.56099	1.073	1.96052	4.48719	0.0352373
F13A1	F13A1	Coagulation factor XIII, A1 polypeptide	IPI00297550	P00488	0	2	0	3	0	6	0	2.31019	0	2.78049	0	5.88157	4.44225	0.0367146
PDLIM1	PDLIM1	PDZ and LIM domain 1	IPI00010414	O00151	2	0	1	6	5	2	1.84084	0	0.983509	5.56099	5.36501	1.96052	4.24938	0.0138768
MLEC	MLEC	Malectin	IPI00029046	Q14165	1	1	1	4	4	5	0.920422	1.1551	0.983509	3.70733	4.29201	4.90131	4.24096	0.0140274
HSPA4	HSPA4	Heat shock 70kDa protein 4	IPI00002966	P34932	0	0	4	7	1	9	0	0	3.93404	6.48782	1.073	8.82236	4.23841	0.00465393
PGM1	PGM1	Phosphoglucomutase 1	IPI00217872	P36871	0	2	1	4	3	6	0	2.31019	0.983509	3.70733	3.219	5.88157	4.23827	0.014077
PPA1	PPA1	Pyrophosphatase (inorganic) 1	IPI00015018	Q15181	5	1	1	13	11	6	4.60211	1.1551	0.983509	12.0488	11.803	5.88157	4.20033	0.000200246
ALB	ALB	Albumin	IPI00022434	B4DPP6	97	142	78	457	214	613	89.281	164.024	76.7137	423.562	229.622	600.901	4.1089	6.60889e-129
TLN1	TLN1	Talin 1	IPI00298994	Q9Y490	22	22	14	141	37	55	20.2493	25.4121	13.7691	130.683	39.7011	53.9144	3.99422	2.33829e-24
PSPC1	PSPC1	Paraspeckle component 1	IPI00103525	Q8WXF1	1	0	0	3	1	0	0.920422	0	0	2.78049	1.073	0	3.96482	0.182985
LOC389842	LOC389842	RAN binding protein 1 pseudogene	IPI00399212	n.a.	1	0	0	3	1	0	0.920422	0	0	2.78049	1.073	0	3.96482	0.182985
MAT2B	MAT2B	Methionine adenosyltransferase II, beta	IPI00002324	Q9NZL9	1	0	0	2	1	1	0.920422	0	0	1.85366	1.073	0.980262	3.95642	0.18375
NACAP1	NACAP1	Nascent-polypeptide-associated complex alpha polypeptide pseudogene 1	IPI00012479	Q9BZK3	0	0	1	2	1	1	0	0	0.983509	1.85366	1.073	0.980262	3.94819	0.184511
PITPNB	PITPNB	Phosphatidylinositol transfer protein, beta	IPI00334907	P48739	0	0	1	1	1	2	0	0	0.983509	0.926832	1.073	1.96052	3.94011	0.185266
TXNDC17	TXNDC17	Thioredoxin domain containing 17	IPI00646689	Q9BRA2	0	0	1	1	1	2	0	0	0.983509	0.926832	1.073	1.96052	3.94011	0.185266
APCS	APCS	Amyloid P component, serum	IPI00022391	P02743	1	1	2	4	5	7	0.920422	1.1551	1.96702	3.70733	5.36501	6.86183	3.91581	0.00840651
LOC643997	LOC643997	Peptidylprolyl isomerase A (cyclophilin A) pseudogene	IPI00248321	n.a.	0	0	2	1	3	4	0	0	1.96702	0.926832	3.219	3.92105	3.90922	0.0627584
EIF4H	EIF4H	Eukaryotic translation initiation factor 4H	IPI00014263	Q15056	1	1	0	3	3	2	0.920422	1.1551	0	2.78049	3.219	1.96052	3.89395	0.0636365
SERPING1	SERPING1	Serpin peptidase inhibitor, clade G (C1 inhibitor), member 1	IPI00291866	P05155	0	2	0	2	2	4	0	2.31019	0	1.85366	2.146	3.92105	3.88584	0.0641008
NUDT3	NUDT3	Nudix (nucleoside diphosphate linked moiety X)-type motif 3	IPI00009148	O95989	0	0	1	0	2	2	0	0	0.983509	0	2.146	1.96052	3.87753	0.191257
F7	F7	Coagulation factor VII (serum prothrombin conversion accelerator)	IPI00382606	n.a.	1	18	8	28	27	52	0.920422	20.7917	7.86807	25.9513	28.971	50.9736	3.87669	1.23193e-11
HSPH1	HSPH1	Heat shock 105kDa/110kDa protein 1	IPI00218993	Q92598	0	0	4	6	0	9	0	0	3.93404	5.56099	0	8.82236	3.75124	0.0116047
SFRS7	SRSF7	Serine/arginine-rich splicing factor 7	IPI00003377	Q16629	1	0	2	6	2	3	0.920422	0	1.96702	5.56099	2.146	2.94079	3.63781	0.0337464
COL4A1	COL4A1	Collagen, type IV, alpha 1	IPI00743696	P02462	1	0	2	5	3	3	0.920422	0	1.96702	4.63416	3.219	2.94079	3.61709	0.0346528
XRCC6	XRCC6	X-ray repair complementing defective repair in Chinese hamster cells 6	IPI00465430	P12956	4	0	3	5	13	8	3.68169	0	2.95053	4.63416	13.949	7.84209	3.6138	0.00124672
RBM14	RBM14	RNA binding motif protein 14	IPI00013174	Q96PK6	2	0	1	6	4	1	1.84084	0	0.983509	5.56099	4.29201	0.980262	3.60467	0.0352157
CSRP1	CSRP1	Cysteine and glycine-rich protein 1	IPI00442073	P21291	1	2	3	6	8	8	0.920422	2.31019	2.95053	5.56099	8.58401	7.84209	3.5755	0.00311128
PGLS	PGLS	6-phosphogluconolactonase	IPI00029997	O95336	3	0	2	8	3	7	2.76127	0	1.96702	7.41465	3.219	6.86183	3.57451	0.00707709
COL4A2	COL4A2	Collagen, type IV, alpha 2	IPI00306322	P08572	3	0	2	6	7	5	2.76127	0	1.96702	5.56099	7.51101	4.90131	3.52824	0.00776895
TAGLN	TAGLN	Transgelin	IPI00216138	Q01995	24	11	13	77	51	43	22.0901	12.7061	12.7856	71.366	54.7231	42.1513	3.51076	2.6208e-16
NSUN2	NSUN2	NOP2/Sun RNA methyltransferase family, member 2	IPI00306369	Q08J23	2	0	0	4	1	2	1.84084	0	0	3.70733	1.073	1.96052	3.48582	0.0968194
ATP5J2	ATP5J2	ATP synthase, H+ transporting, mitochondrial Fo complex, subunit F2	IPI00219291	P56134	1	0	1	2	1	4	0.920422	0	0.983509	1.85366	1.073	3.92105	3.4738	0.0978579
ZYX	ZYX	Zyxin	IPI00020513	B4DQR8	2	0	0	4	2	1	1.84084	0	0	3.70733	2.146	0.980262	3.45912	0.0991752
CNN2	CNN2	Calponin 2	IPI00015262	Q99439	0	1	1	3	1	3	0	1.1551	0.983509	2.78049	1.073	2.94079	3.44703	0.100239
RPS15A	RPS15A	Ribosomal protein S15a	IPI00221091	P62244	0	1	1	3	1	3	0	1.1551	0.983509	2.78049	1.073	2.94079	3.44703	0.100239
GSS	GSS	Glutathione synthetase	IPI00010706	P48637	0	0	2	1	4	2	0	0	1.96702	0.926832	4.29201	1.96052	3.3862	0.105861
SFRS1	SRSF1	Serine/arginine-rich splicing factor 1	IPI00215884	Q07955	1	0	4	11	5	1	0.920422	0	3.93404	10.1951	5.36501	0.980262	3.35551	0.0115025
PSMC6	PSMC6	Proteasome (prosome, macropain) 26S subunit, ATPase, 6	IPI00021926	P62333	1	1	1	5	3	2	0.920422	1.1551	0.983509	4.63416	3.219	1.96052	3.2679	0.0567118
PTGES3	PTGES3	Prostaglandin E synthase 3 (cytosolic)	IPI00015029	Q15185	0	1	2	1	3	6	0	1.1551	1.96702	0.926832	3.219	5.88157	3.25513	0.0576325
FBLN2	FBLN2	Fibulin 2	IPI00023824	B7Z9B8	0	1	2	1	3	6	0	1.1551	1.96702	0.926832	3.219	5.88157	3.25513	0.0576325
IGKV1-5	IGKV1-5	Immunoglobulin kappa variable 1-5	IPI00419424	n.a.	27	28	32	54	73	158	24.8514	32.3427	31.4723	50.0489	78.3291	154.881	3.23228	5.31074e-24
ILF3	ILF3	Interleukin enhancer binding factor 3, 90kDa	IPI00219330	Q12906	3	0	5	16	1	8	2.76127	0	4.91754	14.8293	1.073	7.84209	3.12881	0.00306023
ORM2	ORM2	Orosomucoid 2	IPI00020091	P19652	1	2	1	0	7	6	0.920422	2.31019	0.983509	0	7.51101	5.88157	3.12437	0.0355962
LMNB1	LMNB1	Lamin B1	IPI00217975	P20700	8	4	2	12	29	4	7.36338	4.62038	1.96702	11.122	31.117	3.92105	3.09513	0.000100657
ALDH1A1	ALDH1A1	Aldehyde dehydrogenase 1 family, member A1	IPI00218914	P00352	2	3	3	10	12	3	1.84084	3.46529	2.95053	9.26832	12.876	2.94079	3.03076	0.0041015
CAPRIN1	CAPRIN1	Cell cycle associated protein 1	IPI00030910	Q14444	1	0	0	2	0	1	0.920422	0	0	1.85366	0	0.980262	3.01354	0.31518
HIST1H2BL	HIST1H2BL	Histone cluster 1, H2bl	IPI00018534	Q99880	1	0	0	2	0	1	0.920422	0	0	1.85366	0	0.980262	3.01354	0.31518
OCIAD2	OCIAD2	OCIA domain containing 2	IPI00555902	Q56VL3	0	0	2	2	0	4	0	0	1.96702	1.85366	0	3.92105	2.99847	0.157573
hCG1998718	hCG1998718	Similar to ribosomal protein S3A	IPI00026138	n.a.	2	0	3	5	2	8	1.84084	0	2.95053	4.63416	2.146	7.84209	2.98132	0.0263192
SCO1	SCO1	SCO cytochrome oxidase deficient homolog 1 (yeast)	IPI00027233	O75880	1	0	1	3	1	2	0.920422	0	0.983509	2.78049	1.073	1.96052	2.98008	0.160162
MAGOHB	MAGOHB	Mago-nashi homolog B (Drosophila)	IPI00059292	Q96A72	0	0	2	3	1	2	0	0	1.96702	2.78049	1.073	1.96052	2.97625	0.160701
ATIC	ATIC	5-aminoimidazole-4-carboxamide ribonucleotide formyltransferase/IMP cyclohydrolase	IPI00289499	P31939	3	0	6	13	6	8	2.76127	0	5.90105	12.0488	6.43801	7.84209	2.97105	0.00298122
GPX2	GPX2	Glutathione peroxidase 2 (gastrointestinal)	IPI00298176	P18283	0	0	5	3	3	9	0	0	4.91754	2.78049	3.219	8.82236	2.96515	0.0271616
SF3B4	SF3B4	Splicing factor 3b, subunit 4, 49kDa	IPI00017339	Q15427	1	0	0	2	1	0	0.920422	0	0	1.85366	1.073	0	2.96187	0.323651
SAFB2	SAFB2	Scaffold attachment factor B2	IPI00005648	Q14151	1	0	0	2	1	0	0.920422	0	0	1.85366	1.073	0	2.96187	0.323651
CNDP2	CNDP2	CNDP dipeptidase 2 (metallopeptidase M20 family)	IPI00177728	Q96KP4	1	0	0	2	1	0	0.920422	0	0	1.85366	1.073	0	2.96187	0.323651
SPTBN1	SPTBN1	Spectrin, beta, non-erythrocytic 1	IPI00005614	Q01082	16	2	26	65	24	42	14.7268	2.31019	25.5712	60.2441	25.752	41.171	2.95936	6.72789e-11
SNRPA	SNRPA	Small nuclear ribonucleoprotein polypeptide A	IPI00012382	P09012	2	0	0	2	2	2	1.84084	0	0	1.85366	2.146	1.96052	2.9543	0.163863
AKR7A2	AKR7A2	Aldo-keto reductase family 7, member A2 (aflatoxin aldehyde reductase)	IPI00305978	O43488	1	1	0	3	1	2	0.920422	1.1551	0	2.78049	1.073	1.96052	2.9543	0.163863
PFDN5	PFDN5	Prefoldin subunit 5	IPI00015361	Q99471	0	1	0	2	0	1	0	1.1551	0	1.85366	0	0.980262	2.95412	0.324919
SLC25A11	SLC25A11	Solute carrier family 25 (mitochondrial carrier; oxoglutarate carrier), member 11	IPI00219729	Q02978	2	0	1	2	3	4	1.84084	0	0.983509	1.85366	3.219	3.92105	2.94937	0.0887235
ILK	ILK	Integrin-linked kinase	IPI00013219	Q13418	0	1	0	1	0	2	0	1.1551	0	0.926832	0	1.96052	2.9465	0.32618
ALDH16A1	ALDH16A1	Aldehyde dehydrogenase 16 family, member A1	IPI00217920	Q8IZ83	0	1	0	1	0	2	0	1.1551	0	0.926832	0	1.96052	2.9465	0.32618
HNRNPA2B1	HNRNPA2B1	Heterogeneous nuclear ribonucleoprotein A2/B1	IPI00396378	P22626	2	1	1	7	4	1	1.84084	1.1551	0.983509	6.48782	4.29201	0.980262	2.94384	0.0498106
FLNA	FLNA	Filamin A, alpha	IPI00302592	P21333	77	85	55	358	127	151	70.8725	98.1831	54.093	331.806	136.271	148.02	2.92499	7.16724e-46
HSD17B12	HSD17B12	Hydroxysteroid (17-beta) dehydrogenase 12	IPI00007676	Q53GQ0	1	0	1	2	3	1	0.920422	0	0.983509	1.85366	3.219	0.980262	2.92484	0.168187
SERPINC1	SERPINC1	Serpin peptidase inhibitor, clade C (antithrombin), member 1	IPI00844156	Q7KYQ5	0	2	0	2	1	3	0	2.31019	0	1.85366	1.073	2.94079	2.92105	0.168747
COPE	COPE	Coatomer protein complex, subunit epsilon	IPI00399318	A6NKA3	0	2	1	4	3	2	0	2.31019	0.983509	3.70733	3.219	1.96052	2.91524	0.0925606
AHNAK	AHNAK	AHNAK nucleoprotein	IPI00021812	Q09666	11	0	1	23	5	7	10.1246	0	0.983509	21.3171	5.36501	6.86183	2.91034	0.000822028
MDH1	MDH1	Malate dehydrogenase 1, NAD (soluble)	IPI00291005	P40925	5	6	4	11	22	12	4.60211	6.93057	3.93404	10.1951	23.606	11.7631	2.90523	0.000179324
STX7	STX7	Syntaxin 7	IPI00289876	O15400	0	0	1	1	2	0	0	0	0.983509	0.926832	2.146	0	2.8954	0.334843
PURA	PURA	Purine-rich element binding protein A	IPI00023591	Q00577	0	1	0	1	2	0	0	1.1551	0	0.926832	2.146	0	2.84438	0.343646
CACYBP	CACYBP	Calcyclin binding protein	IPI00395627	Q9HB71	2	0	3	7	3	4	1.84084	0	2.95053	6.48782	3.219	3.92105	2.7747	0.0409157
DNM2	DNM2	Dynamin 2	IPI00033022	P50570	0	0	4	6	1	4	0	0	3.93404	5.56099	1.073	3.92105	2.7403	0.0718385
APOE	APOE	Apolipoprotein E	IPI00021842	P02649	2	5	2	5	5	15	1.84084	5.77548	1.96702	4.63416	5.36501	14.7039	2.71979	0.00733224
EEF1B2	EEF1B2	Eukaryotic translation elongation factor 1 beta 2	IPI00178440	P24534	2	1	1	5	2	4	1.84084	1.1551	0.983509	4.63416	2.146	3.92105	2.7168	0.0745206
UBE2N	UBE2N	Ubiquitin-conjugating enzyme E2N	IPI00003949	P61088	0	2	2	6	1	4	0	2.31019	1.96702	5.56099	1.073	3.92105	2.71492	0.0747367
PRPH	PRPH	Peripherin	IPI00013164	P41219	2	4	3	7	13	5	1.84084	4.62038	2.95053	6.48782	13.949	4.90131	2.6825	0.00825992
CTNND1	CTNND1	Catenin (cadherin-associated protein), delta 1	IPI00182469	O60716	4	0	2	10	0	6	3.68169	0	1.96702	9.26832	0	5.88157	2.67647	0.0323531
MT-CO2	MT-CO2	Mitochondrially encoded cytochrome c oxidase II	IPI00017510	P00403	1	2	1	4	4	3	0.920422	2.31019	0.983509	3.70733	4.29201	2.94079	2.67543	0.0794777
RPL18A	RPL18A	Ribosomal protein L18a	IPI00026202	Q02543	0	0	3	2	0	6	0	0	2.95053	1.85366	0	5.88157	2.66367	0.132226
DPEP1	DPEP1	Dipeptidase 1 (renal)	IPI00059476	P16444	1	0	11	1	1	30	0.920422	0	10.8186	0.926832	1.073	29.4079	2.65888	0.00267497
RPS6	RPS6	Ribosomal protein S6	IPI00021840	P62753	0	1	2	4	2	2	0	1.1551	1.96702	3.70733	2.146	1.96052	2.61817	0.139734
SFRS3	SRSF3	Serine/arginine-rich splicing factor 3	IPI00010204	P84103	4	1	2	7	4	7	3.68169	1.1551	1.96702	6.48782	4.29201	6.86183	2.53995	0.0301224
CANX	CANX	Calnexin	IPI00020984	B4DGP8	4	5	5	15	9	12	3.68169	5.77548	4.91754	13.9025	9.65701	11.7631	2.52501	0.00232457
NCL	NCL	Nucleolin	IPI00183526	Q9BQ02	7	1	10	17	15	14	6.44296	1.1551	9.83509	15.7561	16.095	13.7237	2.515	0.00059501
SLC12A2	SLC12A2	Solute carrier family 12 (sodium/potassium/chloride transporters), member 2	IPI00022649	P55011	2	0	0	4	0	1	1.84084	0	0	3.70733	0	0.980262	2.51424	0.25377
BPHL	BPHL	Biphenyl hydrolase-like (serine hydrolase)	IPI00003990	Q86WA6	2	0	0	3	0	2	1.84084	0	0	2.78049	0	1.96052	2.51047	0.254587
UCHL3	UCHL3	Ubiquitin carboxyl-terminal esterase L3 (ubiquitin thiolesterase)	IPI00011250	P15374	1	0	1	3	0	2	0.920422	0	0.983509	2.78049	0	1.96052	2.50675	0.255401
CTNNB1	CTNNB1	Catenin (cadherin-associated protein), beta 1, 88kDa	IPI00017292	P35222	1	1	4	8	0	7	0.920422	1.1551	3.93404	7.41465	0	6.86183	2.4954	0.0500909
PAFAH1B2	PAFAH1B2	Platelet-activating factor acetylhydrolase 1b, catalytic subunit 2 (30kDa)	IPI00026546	P68402	1	0	1	4	1	0	0.920422	0	0.983509	3.70733	1.073	0	2.48573	0.260133
OSTF1	OSTF1	Osteoclast stimulating factor 1	IPI00414836	Q92882	0	1	1	3	0	2	0	1.1551	0.983509	2.78049	0	1.96052	2.47835	0.261787
NNMT	NNMT	Nicotinamide N-methyltransferase	IPI00027681	P40261	0	1	1	1	0	4	0	1.1551	0.983509	0.926832	0	3.92105	2.47118	0.263425
C21orf33	C21orf33	Chromosome 21 open reading frame 33	IPI00024913	P30042	0	1	1	1	0	4	0	1.1551	0.983509	0.926832	0	3.92105	2.47118	0.263425
MCTS1	MCTS1	Malignant T cell amplified sequence 1	IPI00179026	Q9ULC4	0	0	2	0	1	4	0	0	1.96702	0	1.073	3.92105	2.46767	0.264239
HIST1H4E	HIST1H4E	Histone cluster 1, H4e	IPI00453473	P62805	4	8	2	25	6	4	3.68169	9.24076	1.96702	23.1708	6.43801	3.92105	2.45961	0.00327027
TXNL1	TXNL1	Thioredoxin-like 1	IPI00305692	O43396	2	1	1	6	3	1	1.84084	1.1551	0.983509	5.56099	3.219	0.980262	2.45772	0.116139
ORM1	ORM1	Orosomucoid 1	IPI00022429	P02763	2	0	0	2	2	1	1.84084	0	0	1.85366	2.146	0.980262	2.45746	0.2666
SERPINB6	SERPINB6	Serpin peptidase inhibitor, clade B (ovalbumin), member 6	IPI00413451	n.a.	4	4	6	15	14	6	3.68169	4.62038	5.90105	13.9025	15.022	5.88157	2.44008	0.00357308
RPN2	RPN2	Ribophorin II	IPI00028635	P04844	1	0	3	4	5	1	0.920422	0	2.95053	3.70733	5.36501	0.980262	2.43998	0.119302
PDCD5	PDCD5	Programmed cell death 5	IPI00023640	O14737	0	1	1	1	2	2	0	1.1551	0.983509	0.926832	2.146	1.96052	2.42223	0.274871
FN1	FN1	Fibronectin 1	IPI00022418	P02751	53	128	122	140	287	305	48.7824	147.852	119.988	129.756	307.951	298.98	2.37836	1.77081e-38
NCL	NCL	Nucleolin	IPI00444262	Q6ZS99	9	0	6	17	10	9	8.2838	0	5.90105	15.7561	10.73	8.82236	2.37374	0.00373564
CNDP2	CNDP2	CNDP dipeptidase 2 (metallopeptidase M20 family)	IPI00165579	Q9NUV1	0	1	1	1	4	0	0	1.1551	0.983509	0.926832	4.29201	0	2.37369	0.286631
FABP5	FABP5	Fatty acid binding protein 5 (psoriasis-associated)	IPI00007797	Q01469	0	0	5	0	4	8	0	0	4.91754	0	4.29201	7.84209	2.35417	0.0974369
GRB2	GRB2	Growth factor receptor-bound protein 2	IPI00021327	P62993	2	0	1	4	0	3	1.84084	0	0.983509	3.70733	0	2.94079	2.34044	0.204257
DSG2	DSG2	Desmoglein 2	IPI00028931	Q14126	11	0	1	22	2	4	10.1246	0	0.983509	20.3903	2.146	3.92105	2.33944	0.0111989
LCP1	LCP1	Lymphocyte cytosolic protein 1 (L-plastin)	IPI00010471	P13796	5	9	0	22	3	8	4.60211	10.3959	0	20.3903	3.219	7.84209	2.32328	0.00652382
RPRD1B	RPRD1B	Regulation of nuclear pre-mRNA domain containing 1B	IPI00009659	Q9NQG5	1	0	2	4	1	2	0.920422	0	1.96702	3.70733	1.073	1.96052	2.32181	0.208817
HNRNPA3	HNRNPA3	Heterogeneous nuclear ribonucleoprotein A3	IPI00419373	P51991	0	0	3	3	1	3	0	0	2.95053	2.78049	1.073	2.94079	2.31709	0.209988
FGA	FGA	Fibrinogen alpha chain	IPI00021885	P02671	7	66	32	31	127	93	6.44296	76.2363	31.4723	28.7318	136.271	91.1644	2.3089	1.51592e-13
RPS13	RPS13	Ribosomal protein S13	IPI00221089	P62277	0	1	2	2	1	4	0	1.1551	1.96702	1.85366	1.073	3.92105	2.29863	0.214633
WARS	WARS	Tryptophanyl-tRNA synthetase	IPI00295400	P23381	2	3	1	8	2	4	1.84084	3.46529	0.983509	7.41465	2.146	3.92105	2.29795	0.0794116
RHOA	RHOA	Ras homolog family member A	IPI00027500	P61586	0	0	3	0	2	5	0	0	2.95053	0	2.146	4.90131	2.29408	0.21581
RPS9	RPS9	Ribosomal protein S9	IPI00221088	P46781	1	1	1	4	2	1	0.920422	1.1551	0.983509	3.70733	2.146	0.980262	2.28967	0.216933
PPIA	PPIA	Peptidylprolyl isomerase A (cyclophilin A)	IPI00419585	P62937	9	9	15	26	25	25	8.2838	10.3959	14.7526	24.0976	26.825	24.5065	2.25602	6.12614e-05
THBS1	THBS1	Thrombospondin 1	IPI00296099	P07996	1	28	5	7	46	27	0.920422	32.3427	4.91754	6.48782	49.3581	26.4671	2.24693	4.95425e-05
PHGDH	PHGDH	Phosphoglycerate dehydrogenase	IPI00011200	O43175	0	1	3	2	0	7	0	1.1551	2.95053	1.85366	0	6.86183	2.2348	0.169395
DUSP3	DUSP3	Dual specificity phosphatase 3	IPI00018671	P51452	0	4	3	5	5	6	0	4.62038	2.95053	4.63416	5.36501	5.88157	2.22216	0.0704866
NUDT21	NUDT21	Nudix (nucleoside diphosphate linked moiety X)-type motif 21	IPI00646917	O43809	3	1	0	4	2	3	2.76127	1.1551	0	3.70733	2.146	2.94079	2.21924	0.173265
BAX	BAX	BCL2-associated X protein	IPI00071059	Q07812	0	0	4	1	4	4	0	0	3.93404	0.926832	4.29201	3.92105	2.19694	0.179077
YWHAH	YWHAH	Tyrosine 3-monooxygenase/tryptophan 5-monooxygenase activation protein, eta polypeptide	IPI00216319	Q04917	2	0	3	4	2	5	1.84084	0	2.95053	3.70733	2.146	4.90131	2.18251	0.137869
RPL18	RPL18	Ribosomal protein L18	IPI00215719	Q07020	1	3	0	3	3	3	0.920422	3.46529	0	2.78049	3.219	2.94079	2.17847	0.184033
PSME1	PSME1	Proteasome (prosome, macropain) activator subunit 1 (PA28 alpha)	IPI00030154	Q06323	6	1	7	10	11	10	5.52253	1.1551	6.88456	9.26832	11.803	9.80262	2.17526	0.0133762
HIST2H2BE	HIST2H2BE	Histone cluster 2, H2be	IPI00003935	Q16778	3	8	14	21	7	27	2.76127	9.24076	13.7691	19.4635	7.51101	26.4671	2.17302	0.000978752
C1QB	C1QB	Complement component 1, q subcomponent, B chain	IPI00477992	P02746	0	2	2	0	5	4	0	2.31019	1.96702	0	5.36501	3.92105	2.15993	0.189145
IGH@	IGH@	Immunoglobulin heavy locus	IPI00385264	P04220	2	8	1	18	0	6	1.84084	9.24076	0.983509	16.683	0	5.88157	2.15378	0.0309046
AKR1A1	AKR1A1	Aldo-keto reductase family 1, member A1 (aldehyde reductase)	IPI00220271	P14550	6	5	5	14	8	13	5.52253	5.77548	4.91754	12.9756	8.58401	12.7434	2.15165	0.00931217
IGHA1	IGHA1	Immunoglobulin heavy constant alpha 1	IPI00061977	n.a.	12	6	9	22	17	20	11.0451	6.93057	8.85158	20.3903	18.241	19.6052	2.14835	0.000753138
PSMA6	PSMA6	Proteasome (prosome, macropain) subunit, alpha type, 6	IPI00029623	P60900	3	0	3	7	3	3	2.76127	0	2.95053	6.48782	3.219	2.94079	2.14792	0.112597
LASP1	LASP1	LIM and SH3 protein 1	IPI00000861	Q14847	4	1	1	6	4	3	3.68169	1.1551	0.983509	5.56099	4.29201	2.94079	2.1322	0.116279
SF3B14	SF3B14	Splicing factor 3B, 14 kDa subunit	IPI00032827	Q9Y3B4	0	4	1	4	4	3	0	4.62038	0.983509	3.70733	4.29201	2.94079	2.12322	0.153068
HNRNPA2B1	HNRNPA2B1	Heterogeneous nuclear ribonucleoprotein A2/B1	IPI00386854	n.a.	6	2	7	16	8	8	5.52253	2.31019	6.88456	14.8293	8.58401	7.84209	2.10613	0.0149059
RPL6	RPL6	Ribosomal protein L6	IPI00329389	Q02878	1	4	2	6	3	6	0.920422	4.62038	1.96702	5.56099	3.219	5.88157	2.09616	0.0982159
TPI1	TPI1	Triosephosphate isomerase 1	IPI00451401	P60174	5	6	10	11	17	17	4.60211	6.93057	9.83509	10.1951	18.241	16.6645	2.09108	0.00432707
HPRT1	HPRT1	Hypoxanthine phosphoribosyltransferase 1	IPI00218493	P00492	4	1	6	15	2	6	3.68169	1.1551	5.90105	13.9025	2.146	5.88157	2.08401	0.0405945
MATR3	MATR3	Matrin 3	IPI00017297	P43243	4	2	5	14	1	8	3.68169	2.31019	4.91754	12.9756	1.073	7.84209	2.08336	0.040682
VAMP3	VAMP3	Vesicle-associated membrane protein 3 (cellubrevin)	IPI00549343	Q15836	1	3	4	8	6	3	0.920422	3.46529	3.93404	7.41465	6.43801	2.94079	2.07356	0.0821543
CBR1	CBR1	Carbonyl reductase 1	IPI00295386	P16152	4	6	4	11	12	6	3.68169	6.93057	3.93404	10.1951	12.876	5.88157	2.01313	0.0283024
KHSRP	KHSRP	KH-type splicing regulatory protein	IPI00479786	Q92945	1	0	1	2	0	2	0.920422	0	0.983509	1.85366	0	1.96052	2.00374	0.412925
HNRNPC	HNRNPC	Heterogeneous nuclear ribonucleoprotein C (C1/C2)	IPI00216592	P07910	4	6	4	4	15	10	3.68169	6.93057	3.93404	3.70733	16.095	9.80262	2	0.0298805
ARPC5	ARPC5	Actin related protein 2/3 complex, subunit 5, 16kDa	IPI00550234	O15511	1	0	2	2	1	3	0.920422	0	1.96702	1.85366	1.073	2.94079	1.98497	0.322874
EIF2S1	EIF2S1	Eukaryotic translation initiation factor 2, subunit 1 alpha, 35kDa	IPI00219678	P05198	1	1	0	3	0	1	0.920422	1.1551	0	2.78049	0	0.980262	1.98403	0.419913
SSB	SSB	Sjogren syndrome antigen B (autoantigen La)	IPI00009032	P05455	2	0	2	5	2	1	1.84084	0	1.96702	4.63416	2.146	0.980262	1.98245	0.254604
TAF15	TAF15	TAF15 RNA polymerase II, TATA box binding protein (TBP)-associated factor, 68kDa	IPI00020194	Q92804	1	0	1	2	1	1	0.920422	0	0.983509	1.85366	1.073	0.980262	1.9806	0.421126
ECHDC1	ECHDC1	Enoyl CoA hydratase domain containing 1	IPI00302688	Q9NTX5	2	0	2	3	2	3	1.84084	0	1.96702	2.78049	2.146	2.94079	1.97902	0.255846
BAG2	BAG2	BCL2-associated athanogene 2	IPI00000643	O95816	1	0	1	1	1	2	0.920422	0	0.983509	0.926832	1.073	1.96052	1.97721	0.422334
C6orf108	C6orf108	Chromosome 6 open reading frame 108	IPI00007926	O43598	1	0	3	2	2	4	0.920422	0	2.95053	1.85366	2.146	3.92105	1.97567	0.257079
ACP1	ACP1	Acid phosphatase 1, soluble	IPI00219861	P24666	1	0	3	2	2	4	0.920422	0	2.95053	1.85366	2.146	3.92105	1.97567	0.257079
ELAVL1	ELAVL1	ELAV (embryonic lethal, abnormal vision, Drosophila)-like 1 (Hu antigen R)	IPI00301936	B4DVB8	5	2	3	11	5	4	4.60211	2.31019	2.95053	10.1951	5.36501	3.92105	1.97259	0.0738788
STIP1	STIP1	Stress-induced-phosphoprotein 1	IPI00013894	P31948	3	1	5	7	5	6	2.76127	1.1551	4.91754	6.48782	5.36501	5.88157	1.97069	0.0904084
UBA1	UBA1	Ubiquitin-like modifier activating enzyme 1	IPI00552452	Q5JRS2	1	1	1	2	1	3	0.920422	1.1551	0.983509	1.85366	1.073	2.94079	1.9696	0.32862
RHOB	RHOB	Ras homolog family member B	IPI00000041	P62745	0	0	5	1	3	6	0	0	4.91754	0.926832	3.219	5.88157	1.96755	0.208018
TPD52	TPD52	Tumor protein D52	IPI00218323	P55327	1	0	3	2	3	3	0.920422	0	2.95053	1.85366	3.219	2.94079	1.96416	0.261348
CALM3	CALM3	Calmodulin 3 (phosphorylase kinase, delta)	IPI00075248	P62158	0	1	3	3	2	3	0	1.1551	2.95053	2.78049	2.146	2.94079	1.96416	0.261348
NUP35	NUP35	Nucleoporin 35kDa	IPI00329650	Q8NFH5	2	0	0	1	2	1	1.84084	0	0	0.926832	2.146	0.980262	1.95766	0.429416
STX12	STX12	Syntaxin 12	IPI00329332	Q86Y82	1	1	1	3	2	1	0.920422	1.1551	0.983509	2.78049	2.146	0.980262	1.95659	0.333571
OLA1	OLA1	Obg-like ATPase 1	IPI00216106	Q9NTK5	1	2	0	2	1	3	0.920422	2.31019	0	1.85366	1.073	2.94079	1.95434	0.334428
SERPINF2	SERPINF2	Serpin peptidase inhibitor, clade F (alpha-2 antiplasmin, pigment epithelium derived factor), member 2	IPI00029863	n.a.	0	2	0	1	0	3	0	2.31019	0	0.926832	0	2.94079	1.95094	0.431864
SFPQ	SFPQ	Splicing factor proline/glutamine-rich	IPI00010740	P23246	8	2	11	20	6	15	7.36338	2.31019	10.8186	18.5366	6.43801	14.7039	1.93869	0.0120425
SPTAN1	SPTAN1	Spectrin, alpha, non-erythrocytic 1	IPI00478292	Q14917	69	6	27	111	29	58	63.5091	6.93057	26.5547	102.878	31.117	56.8552	1.93776	3.55502e-08
MAN2B1	MAN2B1	Mannosidase, alpha, class 2B, member 1	IPI00012989	O00754	0	2	1	1	2	3	0	2.31019	0.983509	0.926832	2.146	2.94079	1.93474	0.342026
PDCD6IP	PDCD6IP	Programmed cell death 6 interacting protein	IPI00246058	Q8WUM4	2	1	14	18	5	10	1.84084	1.1551	13.7691	16.683	5.36501	9.80262	1.92753	0.0253018
MIF	MIF	Macrophage migration inhibitory factor (glycosylation-inhibiting factor)	IPI00293276	P14174	0	2	3	1	6	3	0	2.31019	2.95053	0.926832	6.43801	2.94079	1.92195	0.224815
PTBP1	PTBP1	Polypyrimidine tract binding protein 1	IPI00179964	P26599	6	1	6	12	6	7	5.52253	1.1551	5.90105	11.122	6.43801	6.86183	1.90214	0.0558465
COL12A1	COL12A1	Collagen, type XII, alpha 1	IPI00302944	Q99715	14	39	11	8	69	49	12.8859	45.0487	10.8186	7.41465	74.0371	48.0328	1.89228	2.47273e-05
RPL11	RPL11	Ribosomal protein L11	IPI00376798	P62913	4	5	5	8	9	10	3.68169	5.77548	4.91754	7.41465	9.65701	9.80262	1.88319	0.0507803
VIM	VIM	Vimentin	IPI00418471	P08670	86	82	30	144	140	93	79.1563	94.7178	29.5053	133.464	150.22	91.1644	1.86474	6.85603e-13
ARF6	ARF6	ADP-ribosylation factor 6	IPI00215920	P62330	2	2	5	4	6	7	1.84084	2.31019	4.91754	3.70733	6.43801	6.86183	1.84739	0.130557
RPS10	RPS10	Ribosomal protein S10	IPI00008438	P46783	4	0	9	8	5	11	3.68169	0	8.85158	7.41465	5.36501	10.7829	1.82952	0.0750406
RPS19	RPS19	Ribosomal protein S19	IPI00215780	P39019	1	5	1	6	3	4	0.920422	5.77548	0.983509	5.56099	3.219	3.92105	1.80671	0.200605
GGCT	GGCT	Gamma-glutamylcyclotransferase	IPI00031564	O75223	1	1	4	3	3	5	0.920422	1.1551	3.93404	2.78049	3.219	4.90131	1.8021	0.239186
GLO1	GLO1	Glyoxalase I	IPI00220766	Q04760	1	1	3	2	1	6	0.920422	1.1551	2.95053	1.85366	1.073	5.88157	1.78041	0.294461
PEBP1	PEBP1	Phosphatidylethanolamine binding protein 1	IPI00219446	P30086	5	11	12	15	15	21	4.60211	12.7061	11.8021	13.9025	16.095	20.5855	1.77989	0.0130068
PKM2	PKM	Pyruvate kinase, muscle	IPI00479186	P14618	9	5	8	9	16	15	8.2838	5.77548	7.86807	8.34148	17.168	14.7039	1.77592	0.0283579
KHSRP	KHSRP	KH-type splicing regulatory protein	IPI00298363	n.a.	8	1	5	16	4	5	7.36338	1.1551	4.91754	14.8293	4.29201	4.90131	1.77583	0.0812718
PLG	PLG	Plasminogen	IPI00019580	P00747	0	8	2	1	1	16	0	9.24076	1.96702	0.926832	1.073	15.6842	1.75538	0.148468
ARPC2	ARPC2	Actin related protein 2/3 complex, subunit 2, 34kDa	IPI00000477	Q9BXV5	0	4	1	4	2	3	0	4.62038	0.983509	3.70733	2.146	2.94079	1.74634	0.311401
CCT6A	CCT6A	Chaperonin containing TCP1, subunit 6A (zeta 1)	IPI00027626	P40227	2	3	8	9	5	9	1.84084	3.46529	7.86807	8.34148	5.36501	8.82236	1.74217	0.105257
ACP1	ACP1	Acid phosphatase 1, soluble	IPI00218847	n.a.	1	0	3	3	1	3	0.920422	0	2.95053	2.78049	1.073	2.94079	1.73982	0.370922
YWHAE	YWHAE	Tyrosine 3-monooxygenase/tryptophan 5-monooxygenase activation protein, epsilon polypeptide	IPI00000816	P62258	18	10	22	36	23	29	16.5676	11.551	21.6372	33.3659	24.679	28.4276	1.73392	0.00166842
NDUFA9	NDUFA9	NADH dehydrogenase (ubiquinone) 1 alpha subcomplex, 9, 39kDa	IPI00003968	Q16795	1	1	2	2	1	4	0.920422	1.1551	1.96702	1.85366	1.073	3.92105	1.72718	0.377432
FUBP1	FUBP1	Far upstream element (FUSE) binding protein 1	IPI00375441	Q96AE4	5	2	5	8	10	3	4.60211	2.31019	4.91754	7.41465	10.73	2.94079	1.70772	0.134655
RPS7	RPS7	Ribosomal protein S7	IPI00013415	P62081	0	0	7	3	1	8	0	0	6.88456	2.78049	1.073	7.84209	1.70554	0.256107
HSPB1	HSPB1	Heat shock 27kDa protein 1	IPI00025512	P04792	16	6	2	26	10	5	14.7268	6.93057	1.96702	24.0976	10.73	4.90131	1.68589	0.0399993
PSMA3	PSMA3	Proteasome (prosome, macropain) subunit, alpha type, 3	IPI00171199	P25788	3	0	3	5	3	2	2.76127	0	2.95053	4.63416	3.219	1.96052	1.64815	0.328337
SERPINA1	SERPINA1	Serpin peptidase inhibitor, clade A (alpha-1 antiproteinase, antitrypsin), member 1	IPI00553177	P01009	7	36	18	17	35	51	6.44296	41.5834	17.7032	15.7561	37.5551	49.9934	1.63734	0.0020826
C8G	C8G	Complement component 8, gamma polypeptide	IPI00011261	P07360	0	2	7	0	4	11	0	2.31019	6.88456	0	4.29201	10.7829	1.63283	0.240356
PSMB2	PSMB2	Proteasome (prosome, macropain) subunit, beta type, 2	IPI00028006	P49721	1	4	4	4	3	8	0.920422	4.62038	3.93404	3.70733	3.219	7.84209	1.63137	0.241185
NME1-NME2	NME1-NME2	NME1-NME2 readthrough	IPI00026260	P22392	2	0	6	4	1	8	1.84084	0	5.90105	3.70733	1.073	7.84209	1.61931	0.278894
KRT9	KRT9	Keratin 9	IPI00019359	P35527	39	15	23	21	42	64	35.8965	17.3264	22.6207	19.4635	45.0661	62.7368	1.61925	0.000768616
ARHGDIB	ARHGDIB	Rho GDP dissociation inhibitor (GDI) beta	IPI00003817	P52566	3	7	2	8	7	5	2.76127	8.08567	1.96702	7.41465	7.51101	4.90131	1.61709	0.184034
RRBP1	RRBP1	Ribosome binding protein 1 homolog 180kDa (dog)	IPI00215743	Q9P2E9	10	0	0	15	1	0	9.20422	0	0	13.9025	1.073	0	1.60688	0.235201
HNRNPA1	HNRNPA1	Heterogeneous nuclear ribonucleoprotein A1	IPI00215965	P09651	2	4	8	6	9	8	1.84084	4.62038	7.86807	5.56099	9.65701	7.84209	1.6016	0.160983
FLNB	FLNB	Filamin B, beta	IPI00289334	O75369	17	16	41	52	41	27	15.6472	18.4815	40.3239	48.1952	43.9931	26.4671	1.59117	0.00154584
ARHGDIA	ARHGDIA	Rho GDP dissociation inhibitor (GDI) alpha	IPI00003815	P52565	12	7	13	20	22	10	11.0451	8.08567	12.7856	18.5366	23.606	9.80262	1.58802	0.0379599
DNAJB1	DNAJB1	DnaJ (Hsp40) homolog, subfamily B, member 1	IPI00015947	P25685	3	2	0	5	2	1	2.76127	2.31019	0	4.63416	2.146	0.980262	1.5708	0.424482
RPS4X	RPS4X	Ribosomal protein S4, X-linked	IPI00217030	P62701	10	10	12	15	11	25	9.20422	11.551	11.8021	13.9025	11.803	24.5065	1.56629	0.0449671
TAGLN2	TAGLN2	Transgelin 2	IPI00550363	P37802	13	13	31	20	29	42	11.9655	15.0162	30.4888	18.5366	31.117	41.171	1.56512	0.00756868
TYMP	TYMP	Thymidine phosphorylase	IPI00292858	P19971	8	9	5	13	14	8	7.36338	10.3959	4.91754	12.0488	15.022	7.84209	1.54787	0.105754
PSMA4	PSMA4	Proteasome (prosome, macropain) subunit, alpha type, 4	IPI00299155	P25789	4	1	2	3	4	4	3.68169	1.1551	1.96702	2.78049	4.29201	3.92105	1.54238	0.366503
PABPC1	PABPC1	Poly(A) binding protein, cytoplasmic 1	IPI00008524	P11940	10	6	12	21	11	11	9.20422	6.93057	11.8021	19.4635	11.803	10.7829	1.51259	0.0863017
HSP90AA1	HSP90AA1	Heat shock protein 90kDa alpha (cytosolic), class A member 1	IPI00382470	P07900	32	11	53	65	28	52	29.4535	12.7061	52.126	60.2441	30.044	50.9736	1.49688	0.00206694
AIMP2	AIMP2	Aminoacyl tRNA synthetase complex-interacting multifunctional protein 2	IPI00011916	Q13155	1	3	2	4	0	5	0.920422	3.46529	1.96702	3.70733	0	4.90131	1.47943	0.454628
PFDN2	PFDN2	Prefoldin subunit 2	IPI00006052	Q9UHV9	1	0	3	2	2	2	0.920422	0	2.95053	1.85366	2.146	1.96052	1.47888	0.541895
PSMD1	PSMD1	Proteasome (prosome, macropain) 26S subunit, non-ATPase, 1	IPI00299608	Q99460	1	2	1	2	0	4	0.920422	2.31019	0.983509	1.85366	0	3.92105	1.47888	0.541895
AEBP1	AEBP1	AE binding protein 1	IPI00444378	n.a.	0	3	3	1	0	8	0	3.46529	2.95053	0.926832	0	7.84209	1.47545	0.457796
PNP	PNP	Purine nucleoside phosphorylase	IPI00017672	P00491	9	4	9	16	13	4	8.2838	4.62038	8.85158	14.8293	13.949	3.92105	1.47032	0.159002
APEX1	APEX1	APEX nuclease (multifunctional DNA repair enzyme) 1	IPI00215911	P27695	0	3	1	1	0	5	0	3.46529	0.983509	0.926832	0	4.90131	1.46554	0.551422
ARCN1	ARCN1	Archain 1	IPI00298520	B0YIW6	3	1	0	1	4	1	2.76127	1.1551	0	0.926832	4.29201	0.980262	1.44955	0.563059
PGK1	PGK1	Phosphoglycerate kinase 1	IPI00169383	P00558	41	22	22	34	57	35	37.7373	25.4121	21.6372	31.5123	61.1611	34.3092	1.44608	0.00833086
ACOT7	ACOT7	Acyl-CoA thioesterase 7	IPI00010415	O00154	0	1	3	1	4	1	0	1.1551	2.95053	0.926832	4.29201	0.980262	1.44507	0.566346
KRT1	KRT1	Keratin 1	IPI00220327	P04264	82	43	58	53	87	128	75.4746	49.6691	57.0435	49.1221	93.3511	125.474	1.43828	0.000145947
HNRNPF	HNRNPF	Heterogeneous nuclear ribonucleoprotein F	IPI00003881	P52597	15	5	4	13	13	9	13.8063	5.77548	3.93404	12.0488	13.949	8.82236	1.43017	0.174952
HNRNPD	HNRNPD	Heterogeneous nuclear ribonucleoprotein D (AU-rich element RNA binding protein 1, 37kDa)	IPI00028888	Q14103	9	4	3	8	9	6	8.2838	4.62038	2.95053	7.41465	9.65701	5.88157	1.40621	0.292896
TBCA	TBCA	Tubulin folding cofactor A	IPI00217236	O75347	1	3	3	4	1	5	0.920422	3.46529	2.95053	3.70733	1.073	4.90131	1.40491	0.488278
FGG	FGG	Fibrinogen gamma chain	IPI00021891	P02679	3	123	58	34	133	99	2.76127	142.077	57.0435	31.5123	142.709	97.0459	1.38985	0.000598777
C1orf57	NTPCR	Nucleoside-triphosphatase, cancer-related	IPI00031570	Q9BSD7	1	4	2	2	4	4	0.920422	4.62038	1.96702	1.85366	4.29201	3.92105	1.38021	0.511485
ENO1	ENO1	Enolase 1, (alpha)	IPI00465248	P06733	60	36	13	47	88	20	55.2253	41.5834	12.7856	43.5611	94.4241	19.6052	1.37914	0.00998814
EWSR1	EWSR1	Ewing sarcoma breakpoint region 1	IPI00009841	Q96MX4	3	1	1	3	2	2	2.76127	1.1551	0.983509	2.78049	2.146	1.96052	1.37826	0.582214
WDR1	WDR1	WD repeat domain 1	IPI00216256	n.a.	0	3	15	12	6	7	0	3.46529	14.7526	11.122	6.43801	6.86183	1.36834	0.30858
NAGK	NAGK	N-acetylglucosamine kinase	IPI00296526	B4DLZ5	0	7	3	6	2	6	0	8.08567	2.95053	5.56099	2.146	5.88157	1.36278	0.453054
N/A	N/A	Similar to enolase 1, (alpha)	IPI00013769	n.a.	34	12	5	24	36	11	31.2944	13.8611	4.91754	22.244	38.6281	10.7829	1.35724	0.0951997
FGB	FGB	Fibrinogen beta chain	IPI00298497	P02675	5	206	70	35	242	118	4.60211	237.95	68.8456	32.4391	259.666	115.671	1.34458	0.000159273
IDH1	IDH1	Isocitrate dehydrogenase 1 (NADP+), soluble	IPI00027223	O75874	5	1	8	8	4	7	4.60211	1.1551	7.86807	7.41465	4.29201	6.86183	1.34399	0.399705
APEH	APEH	N-acylaminoacyl-peptide hydrolase	IPI00337741	P13798	2	2	2	4	0	4	1.84084	2.31019	1.96702	3.70733	0	3.92105	1.32155	0.60457
SNX3	SNX3	Sorting nexin 3	IPI00029740	O60493	2	0	1	1	1	2	1.84084	0	0.983509	0.926832	1.073	1.96052	1.32151	0.714255
PSMB4	PSMB4	Proteasome (prosome, macropain) subunit, beta type, 4	IPI00555956	P28070	0	0	3	3	1	0	0	0	2.95053	2.78049	1.073	0	1.32151	0.714255
TRIM28	TRIM28	Tripartite motif containing 28	IPI00438229	Q13263	5	3	13	12	8	8	4.60211	3.46529	12.7856	11.122	8.58401	7.84209	1.31309	0.344128
LGALS3BP	LGALS3BP	Lectin, galactoside-binding, soluble, 3 binding protein	IPI00023673	Q08380	4	1	1	1	3	4	3.68169	1.1551	0.983509	0.926832	3.219	3.92105	1.3074	0.618697
ASAH1	ASAH1	N-acylsphingosine amidohydrolase (acid ceramidase) 1	IPI00013698	Q13510	4	1	1	2	4	2	3.68169	1.1551	0.983509	1.85366	4.29201	1.96052	1.30182	0.624356
FAM129B	FAM129B	Family with sequence similarity 129, member B	IPI00456750	Q96TA1	1	0	6	6	1	2	0.920422	0	5.90105	5.56099	1.073	1.96052	1.28168	0.621561
UBE2V1	UBE2V1	Ubiquitin-conjugating enzyme E2 variant 1	IPI00019599	Q13404	2	1	4	4	2	3	1.84084	1.1551	3.93404	3.70733	2.146	2.94079	1.26966	0.634939
GRHPR	GRHPR	Glyoxylate reductase/hydroxypyruvate reductase	IPI00037448	Q9UBQ7	3	0	1	1	1	3	2.76127	0	0.983509	0.926832	1.073	2.94079	1.24188	0.746304
MSN	MSN	Moesin	IPI00219365	P26038	4	13	5	8	9	11	3.68169	15.0162	4.91754	7.41465	9.65701	10.7829	1.23315	0.461403
CTSS	CTSS	Cathepsin S	IPI00299150	P25774	0	0	4	1	3	1	0	0	3.93404	0.926832	3.219	0.980262	1.21847	0.768013
LDHB	LDHB	Lactate dehydrogenase B	IPI00219217	P07195	15	13	35	25	23	30	13.8063	15.0162	34.4228	23.1708	24.679	29.4079	1.21612	0.247849
CTSD	CTSD	Cathepsin D	IPI00011229	P07339	30	12	11	20	25	20	27.6127	13.8611	10.8186	18.5366	26.825	19.6052	1.20133	0.321441
VASP	VASP	Vasodilator-stimulated phosphoprotein	IPI00301058	P50552	0	1	4	3	2	1	0	1.1551	3.93404	2.78049	2.146	0.980262	1.17666	0.788009
HNRPH3	HNRNPH3	Heterogeneous nuclear ribonucleoprotein H3 (2H9)	IPI00013877	P31942	5	10	4	8	8	7	4.60211	11.551	3.93404	7.41465	8.58401	6.86183	1.17458	0.603522
AK1	AK1	Adenylate kinase 1	IPI00018342	P00568	1	3	12	3	8	8	0.920422	3.46529	11.8021	2.78049	8.58401	7.84209	1.15919	0.663148
RPS14	RPS14	Ribosomal protein S14	IPI00026271	P62263	3	1	10	6	2	8	2.76127	1.1551	9.83509	5.56099	2.146	7.84209	1.13467	0.72983
GNAI2	GNAI2	Guanine nucleotide binding protein (G protein), alpha inhibiting activity polypeptide 2	IPI00217906	P04899	0	5	1	3	0	4	0	5.77548	0.983509	2.78049	0	3.92105	1.13451	0.820481
CMPK1	CMPK1	Cytidine monophosphate (UMP-CMP) kinase 1, cytosolic	IPI00219953	P30085	0	0	10	4	2	5	0	0	9.83509	3.70733	2.146	4.90131	1.0912	0.841627
PSMB8	PSMB8	Proteasome (prosome, macropain) subunit, beta type, 8 (large multifunctional peptidase 7)	IPI00000783	P28062	1	1	8	4	3	4	0.920422	1.1551	7.86807	3.70733	3.219	3.92105	1.08443	0.852783
CTSB	CTSB	Cathepsin B	IPI00295741	P07858	0	0	11	3	2	7	0	0	10.8186	2.78049	2.146	6.86183	1.08215	0.849952
COL14A1	COL14A1	Collagen, type XIV, alpha 1	IPI00176193	Q05707	6	66	14	43	28	24	5.52253	76.2363	13.7691	39.8538	30.044	23.5263	1.06469	0.674257
CLU	CLU	Clusterin	IPI00291262	P10909	4	12	7	6	6	12	3.68169	13.8611	6.88456	5.56099	6.43801	11.7631	1.0146	0.960413
TCP1	TCP1	T-complex 1	IPI00290566	P17987	3	0	12	8	3	4	2.76127	0	11.8021	7.41465	3.219	3.92105	-1.00661	0.9856
LIMA1	LIMA1	LIM domain and actin binding 1	IPI00008918	Q9UHB6	1	0	4	2	2	1	0.920422	0	3.93404	1.85366	2.146	0.980262	-1.01442	0.981945
NDUFS4	NDUFS4	NADH dehydrogenase (ubiquinone) Fe-S protein 4, 18kDa (NADH-coenzyme Q reductase)	IPI00011217	O43181	2	0	0	0	1	1	1.84084	0	0	0	1.073	0.980262	-1.01591	0.987408
MGC29506	MZB1	Marginal zone B and B1 cell-specific protein	IPI00102821	Q8WU39	0	1	6	1	2	4	0	1.1551	5.90105	0.926832	2.146	3.92105	-1.01783	0.97364
OGDH	OGDH	Oxoglutarate (alpha-ketoglutarate) dehydrogenase (lipoamide)	IPI00098902	Q02218	1	4	3	3	0	5	0.920422	4.62038	2.95053	2.78049	0	4.90131	-1.01852	0.97073
NDUFAF3	NDUFAF3	NADH dehydrogenase (ubiquinone) complex I, assembly factor 3	IPI00399053	Q9BU61	0	2	0	1	0	1	0	2.31019	0	0.926832	0	0.980262	-1.03662	0.971323
NDUFA6	NDUFA6	NADH dehydrogenase (ubiquinone) 1 alpha subcomplex, 6, 14kDa	IPI00419266	P56556	0	3	0	1	0	2	0	3.46529	0	0.926832	0	1.96052	-1.03751	0.964047
NDRG1	NDRG1	N-myc downstream regulated 1	IPI00022078	Q92597	0	3	0	1	1	1	0	3.46529	0	0.926832	1.073	0.980262	-1.04977	0.952589
DDOST	DDOST	Dolichyl-diphosphooligosaccharide--protein glycosyltransferase	IPI00297084	P39656	2	4	7	3	8	1	1.84084	4.62038	6.88456	2.78049	8.58401	0.980262	-1.12207	0.773536
AK3	AK3	Adenylate kinase 3	IPI00465256	Q9UIJ7	13	0	5	5	2	9	11.9655	0	4.91754	4.63416	2.146	8.82236	-1.12737	0.72708
SERPINC1	SERPINC1	Serpin peptidase inhibitor, clade C (antithrombin), member 1	IPI00032179	P01008	0	10	0	3	3	3	0	11.551	0	2.78049	3.219	2.94079	-1.16804	0.735152
TXNDC5	TXNDC5	Thioredoxin domain containing 5 (endoplasmic reticulum)	IPI00171438	Q8NBS9	17	4	1	8	7	4	15.6472	4.62038	0.983509	7.41465	7.51101	3.92105	-1.1767	0.603169
EPPK1	EPPK1	Epiplakin 1	IPI00010951	P58107	2	3	55	20	5	26	1.84084	3.46529	54.093	18.5366	5.36501	25.4868	-1.18451	0.374047
PPIF	PPIF	Peptidylprolyl isomerase F	IPI00026519	P30405	2	0	8	3	2	3	1.84084	0	7.86807	2.78049	2.146	2.94079	-1.26052	0.624782
ACOT13	ACOT13	Acyl-CoA thioesterase 13	IPI00020530	Q9NPJ3	0	4	1	1	0	3	0	4.62038	0.983509	0.926832	0	2.94079	-1.29267	0.70124
KRT14	KRT14	Keratin 14	IPI00384444	P02533	6	1	1	1	2	3	5.52253	1.1551	0.983509	0.926832	2.146	2.94079	-1.35131	0.575839
EPX	EPX	Eosinophil peroxidase	IPI00006690	P11678	0	4	0	2	0	1	0	4.62038	0	1.85366	0	0.980262	-1.38879	0.665844
SUCLG2	SUCLG2	Succinate-CoA ligase, GDP-forming, beta subunit	IPI00096066	Q96I99	27	2	1	6	7	4	24.8514	2.31019	0.983509	5.56099	7.51101	3.92105	-1.78294	0.0535657
F2	F2	Coagulation factor II (thrombin)	IPI00019568	P00734	0	5	1	1	0	2	0	5.77548	0.983509	0.926832	0	1.96052	-2.08495	0.288064
